# Supplementary material for: The Genome of the Moderate Halophile Amycolicicoccus subflavus DQS3-9A1T Reveals Four Alkane Hydroxylation Systems and Provides Some Clues on the Genetic Basis for Its Adaptation to a Petroleum Environment
Source: PLoS One. 2013 Aug 14;8(8):e70986. doi: 10.1371/journal.pone.0070986 (PMC3743902; doi:10.1371/journal.pone.0070986)
Supplement: File S2 — KO list.KO. The list of KEGG annotation results for construction of metabolic pathways using interactive tools like iPATH. (KO) [file pone.0070986.s002.ko]

lcl|CP002786.1_cdsid_AEF38461.1	K02313
lcl|CP002786.1_cdsid_AEF38462.1	K02338
lcl|CP002786.1_cdsid_AEF38463.1	K03629
lcl|CP002786.1_cdsid_AEF38464.1
lcl|CP002786.1_cdsid_AEF38465.1	K02470
lcl|CP002786.1_cdsid_AEF38466.1	K02469
lcl|CP002786.1_cdsid_AEF38467.1
lcl|CP002786.1_cdsid_AEF38468.1
lcl|CP002786.1_cdsid_AEF38469.1
lcl|CP002786.1_cdsid_AEF38470.1
lcl|CP002786.1_cdsid_AEF38471.1	K00121
lcl|CP002786.1_cdsid_AEF38472.1	K07107
lcl|CP002786.1_cdsid_AEF38473.1	K12823
lcl|CP002786.1_cdsid_AEF38474.1
lcl|CP002786.1_cdsid_AEF38475.1
lcl|CP002786.1_cdsid_AEF38476.1
lcl|CP002786.1_cdsid_AEF38477.1
lcl|CP002786.1_cdsid_AEF38478.1	K16138
lcl|CP002786.1_cdsid_AEF38479.1
lcl|CP002786.1_cdsid_AEF38480.1
lcl|CP002786.1_cdsid_AEF38481.1
lcl|CP002786.1_cdsid_AEF38482.1
lcl|CP002786.1_cdsid_AEF38483.1
lcl|CP002786.1_cdsid_AEF38484.1
lcl|CP002786.1_cdsid_AEF38485.1	K03767
lcl|CP002786.1_cdsid_AEF38486.1
lcl|CP002786.1_cdsid_AEF38487.1
lcl|CP002786.1_cdsid_AEF38488.1
lcl|CP002786.1_cdsid_AEF38489.1
lcl|CP002786.1_cdsid_AEF38490.1	K01664
lcl|CP002786.1_cdsid_AEF38491.1	K08884
lcl|CP002786.1_cdsid_AEF38492.1	K08884
lcl|CP002786.1_cdsid_AEF38493.1	K05364
lcl|CP002786.1_cdsid_AEF38494.1
lcl|CP002786.1_cdsid_AEF38495.1	K01090
lcl|CP002786.1_cdsid_AEF38496.1
lcl|CP002786.1_cdsid_AEF38497.1
lcl|CP002786.1_cdsid_AEF38498.1	K00265
lcl|CP002786.1_cdsid_AEF38499.1	K00266
lcl|CP002786.1_cdsid_AEF38500.1	K00101
lcl|CP002786.1_cdsid_AEF38501.1
lcl|CP002786.1_cdsid_AEF38502.1	K02553
lcl|CP002786.1_cdsid_AEF38503.1
lcl|CP002786.1_cdsid_AEF38504.1	K00135
lcl|CP002786.1_cdsid_AEF38505.1
lcl|CP002786.1_cdsid_AEF38506.1
lcl|CP002786.1_cdsid_AEF38507.1
lcl|CP002786.1_cdsid_AEF38508.1
lcl|CP002786.1_cdsid_AEF38509.1
lcl|CP002786.1_cdsid_AEF38510.1
lcl|CP002786.1_cdsid_AEF38511.1
lcl|CP002786.1_cdsid_AEF38512.1	K06860
lcl|CP002786.1_cdsid_AEF38513.1
lcl|CP002786.1_cdsid_AEF38514.1	K01687
lcl|CP002786.1_cdsid_AEF38515.1
lcl|CP002786.1_cdsid_AEF38516.1
lcl|CP002786.1_cdsid_AEF38517.1
lcl|CP002786.1_cdsid_AEF38518.1
lcl|CP002786.1_cdsid_AEF38519.1	K06213
lcl|CP002786.1_cdsid_AEF38520.1	K04564
lcl|CP002786.1_cdsid_AEF38521.1	K07304
lcl|CP002786.1_cdsid_AEF38522.1
lcl|CP002786.1_cdsid_AEF38523.1	K09687
lcl|CP002786.1_cdsid_AEF38524.1
lcl|CP002786.1_cdsid_AEF38525.1
lcl|CP002786.1_cdsid_AEF38526.1	K07693
lcl|CP002786.1_cdsid_AEF38527.1
lcl|CP002786.1_cdsid_AEF38528.1
lcl|CP002786.1_cdsid_AEF38529.1
lcl|CP002786.1_cdsid_AEF38530.1
lcl|CP002786.1_cdsid_AEF38531.1	K11085
lcl|CP002786.1_cdsid_AEF38532.1	K04773
lcl|CP002786.1_cdsid_AEF38533.1
lcl|CP002786.1_cdsid_AEF38534.1
lcl|CP002786.1_cdsid_AEF38535.1
lcl|CP002786.1_cdsid_AEF38536.1	K01126
lcl|CP002786.1_cdsid_AEF38537.1
lcl|CP002786.1_cdsid_AEF38538.1
lcl|CP002786.1_cdsid_AEF38539.1
lcl|CP002786.1_cdsid_AEF38540.1
lcl|CP002786.1_cdsid_AEF38541.1
lcl|CP002786.1_cdsid_AEF38542.1
lcl|CP002786.1_cdsid_AEF38543.1
lcl|CP002786.1_cdsid_AEF38544.1	K04518
lcl|CP002786.1_cdsid_AEF38545.1	K15634
lcl|CP002786.1_cdsid_AEF38546.1
lcl|CP002786.1_cdsid_AEF38547.1
lcl|CP002786.1_cdsid_AEF38548.1
lcl|CP002786.1_cdsid_AEF38549.1
lcl|CP002786.1_cdsid_AEF38550.1
lcl|CP002786.1_cdsid_AEF38551.1	K06867
lcl|CP002786.1_cdsid_AEF38552.1	K01875
lcl|CP002786.1_cdsid_AEF38553.1
lcl|CP002786.1_cdsid_AEF38554.1
lcl|CP002786.1_cdsid_AEF38555.1	K00655
lcl|CP002786.1_cdsid_AEF38556.1	K07024
lcl|CP002786.1_cdsid_AEF38557.1
lcl|CP002786.1_cdsid_AEF38558.1	K01854
lcl|CP002786.1_cdsid_AEF38559.1	K16650
lcl|CP002786.1_cdsid_AEF38560.1
lcl|CP002786.1_cdsid_AEF38561.1	K14136
lcl|CP002786.1_cdsid_AEF38562.1	K13687
lcl|CP002786.1_cdsid_AEF38563.1
lcl|CP002786.1_cdsid_AEF38564.1
lcl|CP002786.1_cdsid_AEF38565.1
lcl|CP002786.1_cdsid_AEF38566.1
lcl|CP002786.1_cdsid_AEF38567.1	K12428
lcl|CP002786.1_cdsid_AEF38568.1	K12437
lcl|CP002786.1_cdsid_AEF38569.1
lcl|CP002786.1_cdsid_AEF38570.1	K11387
lcl|CP002786.1_cdsid_AEF38571.1	K11387
lcl|CP002786.1_cdsid_AEF38572.1
lcl|CP002786.1_cdsid_AEF38573.1
lcl|CP002786.1_cdsid_AEF38574.1	K00363
lcl|CP002786.1_cdsid_AEF38575.1	K00362
lcl|CP002786.1_cdsid_AEF38576.1
lcl|CP002786.1_cdsid_AEF38577.1	K16652
lcl|CP002786.1_cdsid_AEF38578.1	K16653
lcl|CP002786.1_cdsid_AEF38579.1
lcl|CP002786.1_cdsid_AEF38580.1
lcl|CP002786.1_cdsid_AEF38581.1
lcl|CP002786.1_cdsid_AEF38582.1
lcl|CP002786.1_cdsid_AEF38583.1	K01790
lcl|CP002786.1_cdsid_AEF38584.1	K00973
lcl|CP002786.1_cdsid_AEF38585.1
lcl|CP002786.1_cdsid_AEF38586.1
lcl|CP002786.1_cdsid_AEF38587.1
lcl|CP002786.1_cdsid_AEF38588.1	K02479
lcl|CP002786.1_cdsid_AEF38589.1	K02015
lcl|CP002786.1_cdsid_AEF38590.1	K02013
lcl|CP002786.1_cdsid_AEF38591.1	K02016
lcl|CP002786.1_cdsid_AEF38592.1	K01710
lcl|CP002786.1_cdsid_AEF38593.1	K10531
lcl|CP002786.1_cdsid_AEF38594.1	K01252
lcl|CP002786.1_cdsid_AEF38595.1	K02363
lcl|CP002786.1_cdsid_AEF38596.1	K00216
lcl|CP002786.1_cdsid_AEF38597.1	K02361
lcl|CP002786.1_cdsid_AEF38598.1
lcl|CP002786.1_cdsid_AEF38599.1
lcl|CP002786.1_cdsid_AEF38600.1	K04792
lcl|CP002786.1_cdsid_AEF38601.1
lcl|CP002786.1_cdsid_AEF38602.1	K08225
lcl|CP002786.1_cdsid_AEF38603.1	K07229
lcl|CP002786.1_cdsid_AEF38604.1	K03312
lcl|CP002786.1_cdsid_AEF38605.1
lcl|CP002786.1_cdsid_AEF38606.1	K03405
lcl|CP002786.1_cdsid_AEF38607.1	K16649
lcl|CP002786.1_cdsid_AEF38608.1	K09691
lcl|CP002786.1_cdsid_AEF38609.1	K09690
lcl|CP002786.1_cdsid_AEF38610.1
lcl|CP002786.1_cdsid_AEF38611.1
lcl|CP002786.1_cdsid_AEF38612.1
lcl|CP002786.1_cdsid_AEF38613.1
lcl|CP002786.1_cdsid_AEF38614.1
lcl|CP002786.1_cdsid_AEF38615.1
lcl|CP002786.1_cdsid_AEF38616.1
lcl|CP002786.1_cdsid_AEF38617.1
lcl|CP002786.1_cdsid_AEF38618.1	K11816
lcl|CP002786.1_cdsid_AEF38619.1
lcl|CP002786.1_cdsid_AEF38620.1
lcl|CP002786.1_cdsid_AEF38621.1	K05712
lcl|CP002786.1_cdsid_AEF38622.1	K00046
lcl|CP002786.1_cdsid_AEF38623.1
lcl|CP002786.1_cdsid_AEF38624.1	K00065
lcl|CP002786.1_cdsid_AEF38625.1
lcl|CP002786.1_cdsid_AEF38626.1	K13700
lcl|CP002786.1_cdsid_AEF38627.1	K05713
lcl|CP002786.1_cdsid_AEF38628.1
lcl|CP002786.1_cdsid_AEF38629.1
lcl|CP002786.1_cdsid_AEF38630.1	K02554
lcl|CP002786.1_cdsid_AEF38631.1	K04073
lcl|CP002786.1_cdsid_AEF38632.1	K01666
lcl|CP002786.1_cdsid_AEF38633.1
lcl|CP002786.1_cdsid_AEF38634.1
lcl|CP002786.1_cdsid_AEF38635.1
lcl|CP002786.1_cdsid_AEF38636.1
lcl|CP002786.1_cdsid_AEF38637.1
lcl|CP002786.1_cdsid_AEF38638.1	K00817
lcl|CP002786.1_cdsid_AEF38639.1
lcl|CP002786.1_cdsid_AEF38640.1
lcl|CP002786.1_cdsid_AEF38641.1	K01563
lcl|CP002786.1_cdsid_AEF38642.1
lcl|CP002786.1_cdsid_AEF38643.1
lcl|CP002786.1_cdsid_AEF38644.1
lcl|CP002786.1_cdsid_AEF38645.1	K03088
lcl|CP002786.1_cdsid_AEF38646.1	K03885
lcl|CP002786.1_cdsid_AEF38647.1
lcl|CP002786.1_cdsid_AEF38648.1
lcl|CP002786.1_cdsid_AEF38649.1
lcl|CP002786.1_cdsid_AEF38650.1	K09957
lcl|CP002786.1_cdsid_AEF38651.1
lcl|CP002786.1_cdsid_AEF38654.1	K04517
lcl|CP002786.1_cdsid_AEF38652.1
lcl|CP002786.1_cdsid_AEF38653.1	K01500
lcl|CP002786.1_cdsid_AEF38655.1
lcl|CP002786.1_cdsid_AEF38656.1
lcl|CP002786.1_cdsid_AEF38657.1
lcl|CP002786.1_cdsid_AEF38658.1
lcl|CP002786.1_cdsid_AEF38659.1
lcl|CP002786.1_cdsid_AEF38660.1
lcl|CP002786.1_cdsid_AEF38661.1
lcl|CP002786.1_cdsid_AEF38662.1
lcl|CP002786.1_cdsid_AEF38663.1
lcl|CP002786.1_cdsid_AEF38664.1	K11625
lcl|CP002786.1_cdsid_AEF38665.1	K00773
lcl|CP002786.1_cdsid_AEF38666.1
lcl|CP002786.1_cdsid_AEF38667.1
lcl|CP002786.1_cdsid_AEF38668.1	K09125
lcl|CP002786.1_cdsid_AEF38669.1
lcl|CP002786.1_cdsid_AEF38670.1
lcl|CP002786.1_cdsid_AEF38671.1	K01894
lcl|CP002786.1_cdsid_AEF38672.1
lcl|CP002786.1_cdsid_AEF38673.1
lcl|CP002786.1_cdsid_AEF38674.1
lcl|CP002786.1_cdsid_AEF38675.1
lcl|CP002786.1_cdsid_AEF38676.1
lcl|CP002786.1_cdsid_AEF38677.1	K02343
lcl|CP002786.1_cdsid_AEF38678.1	K00574
lcl|CP002786.1_cdsid_AEF38679.1
lcl|CP002786.1_cdsid_AEF38680.1
lcl|CP002786.1_cdsid_AEF38681.1	K09747
lcl|CP002786.1_cdsid_AEF38682.1	K06187
lcl|CP002786.1_cdsid_AEF38683.1
lcl|CP002786.1_cdsid_AEF38684.1	K07009
lcl|CP002786.1_cdsid_AEF38685.1
lcl|CP002786.1_cdsid_AEF38686.1
lcl|CP002786.1_cdsid_AEF38687.1
lcl|CP002786.1_cdsid_AEF38688.1	K05569
lcl|CP002786.1_cdsid_AEF38689.1
lcl|CP002786.1_cdsid_AEF38690.1
lcl|CP002786.1_cdsid_AEF38691.1	K05565
lcl|CP002786.1_cdsid_AEF38692.1	K01649
lcl|CP002786.1_cdsid_AEF38693.1
lcl|CP002786.1_cdsid_AEF38694.1	K00928
lcl|CP002786.1_cdsid_AEF38695.1	K00133
lcl|CP002786.1_cdsid_AEF38696.1
lcl|CP002786.1_cdsid_AEF38697.1
lcl|CP002786.1_cdsid_AEF38698.1
lcl|CP002786.1_cdsid_AEF38699.1
lcl|CP002786.1_cdsid_AEF38700.1
lcl|CP002786.1_cdsid_AEF38701.1
lcl|CP002786.1_cdsid_AEF38702.1
lcl|CP002786.1_cdsid_AEF38703.1
lcl|CP002786.1_cdsid_AEF38704.1
lcl|CP002786.1_cdsid_AEF38705.1
lcl|CP002786.1_cdsid_AEF38706.1	K03781
lcl|CP002786.1_cdsid_AEF38707.1	K04047
lcl|CP002786.1_cdsid_AEF38708.1	K03499
lcl|CP002786.1_cdsid_AEF38709.1	K03498
lcl|CP002786.1_cdsid_AEF38710.1
lcl|CP002786.1_cdsid_AEF38711.1	K07098
lcl|CP002786.1_cdsid_AEF38712.1
lcl|CP002786.1_cdsid_AEF38713.1
lcl|CP002786.1_cdsid_AEF38714.1	K01529
lcl|CP002786.1_cdsid_AEF38715.1	K01529
lcl|CP002786.1_cdsid_AEF38716.1
lcl|CP002786.1_cdsid_AEF38717.1
lcl|CP002786.1_cdsid_AEF38718.1
lcl|CP002786.1_cdsid_AEF38719.1	K06979
lcl|CP002786.1_cdsid_AEF38720.1
lcl|CP002786.1_cdsid_AEF38721.1	K00249
lcl|CP002786.1_cdsid_AEF38722.1
lcl|CP002786.1_cdsid_AEF38723.1
lcl|CP002786.1_cdsid_AEF38724.1
lcl|CP002786.1_cdsid_AEF38725.1
lcl|CP002786.1_cdsid_AEF38726.1	K10773
lcl|CP002786.1_cdsid_AEF38727.1
lcl|CP002786.1_cdsid_AEF38728.1
lcl|CP002786.1_cdsid_AEF38729.1	K01362
lcl|CP002786.1_cdsid_AEF38730.1
lcl|CP002786.1_cdsid_AEF38731.1
lcl|CP002786.1_cdsid_AEF38732.1
lcl|CP002786.1_cdsid_AEF38733.1
lcl|CP002786.1_cdsid_AEF38734.1	K01895
lcl|CP002786.1_cdsid_AEF38735.1
lcl|CP002786.1_cdsid_AEF38736.1
lcl|CP002786.1_cdsid_AEF38737.1
lcl|CP002786.1_cdsid_AEF38738.1	K02283
lcl|CP002786.1_cdsid_AEF38739.1
lcl|CP002786.1_cdsid_AEF38740.1
lcl|CP002786.1_cdsid_AEF38741.1
lcl|CP002786.1_cdsid_AEF38742.1
lcl|CP002786.1_cdsid_AEF38743.1
lcl|CP002786.1_cdsid_AEF38744.1	K06877
lcl|CP002786.1_cdsid_AEF38745.1
lcl|CP002786.1_cdsid_AEF38746.1
lcl|CP002786.1_cdsid_AEF38747.1	K03168
lcl|CP002786.1_cdsid_AEF38748.1
lcl|CP002786.1_cdsid_AEF38749.1
lcl|CP002786.1_cdsid_AEF38750.1	K02770
lcl|CP002786.1_cdsid_AEF38751.1	K02768
lcl|CP002786.1_cdsid_AEF38752.1	K00882
lcl|CP002786.1_cdsid_AEF38753.1	K03436
lcl|CP002786.1_cdsid_AEF38754.1	K01768
lcl|CP002786.1_cdsid_AEF38755.1	K02341
lcl|CP002786.1_cdsid_AEF38756.1
lcl|CP002786.1_cdsid_AEF38757.1	K03594
lcl|CP002786.1_cdsid_AEF38758.1
lcl|CP002786.1_cdsid_AEF38759.1	K11476
lcl|CP002786.1_cdsid_AEF38760.1
lcl|CP002786.1_cdsid_AEF38761.1
lcl|CP002786.1_cdsid_AEF38762.1
lcl|CP002786.1_cdsid_AEF38763.1
lcl|CP002786.1_cdsid_AEF38764.1	K02424
lcl|CP002786.1_cdsid_AEF38765.1	K01507
lcl|CP002786.1_cdsid_AEF38766.1	K07259
lcl|CP002786.1_cdsid_AEF38767.1
lcl|CP002786.1_cdsid_AEF38768.1	K04075
lcl|CP002786.1_cdsid_AEF38769.1	K00760
lcl|CP002786.1_cdsid_AEF38770.1	K03798
lcl|CP002786.1_cdsid_AEF38771.1	K01495
lcl|CP002786.1_cdsid_AEF38772.1	K00796
lcl|CP002786.1_cdsid_AEF38773.1	K01633
lcl|CP002786.1_cdsid_AEF38774.1	K00950
lcl|CP002786.1_cdsid_AEF38775.1
lcl|CP002786.1_cdsid_AEF38776.1
lcl|CP002786.1_cdsid_AEF38777.1
lcl|CP002786.1_cdsid_AEF38778.1
lcl|CP002786.1_cdsid_AEF38779.1
lcl|CP002786.1_cdsid_AEF38780.1	K01918
lcl|CP002786.1_cdsid_AEF38781.1	K01579
lcl|CP002786.1_cdsid_AEF38782.1	K03525
lcl|CP002786.1_cdsid_AEF38783.1
lcl|CP002786.1_cdsid_AEF38784.1
lcl|CP002786.1_cdsid_AEF38785.1
lcl|CP002786.1_cdsid_AEF38786.1	K03088
lcl|CP002786.1_cdsid_AEF38787.1
lcl|CP002786.1_cdsid_AEF38788.1
lcl|CP002786.1_cdsid_AEF38789.1
lcl|CP002786.1_cdsid_AEF38790.1
lcl|CP002786.1_cdsid_AEF38791.1
lcl|CP002786.1_cdsid_AEF38792.1
lcl|CP002786.1_cdsid_AEF38793.1	K04567
lcl|CP002786.1_cdsid_AEF38794.1
lcl|CP002786.1_cdsid_AEF38795.1
lcl|CP002786.1_cdsid_AEF38796.1	K03696
lcl|CP002786.1_cdsid_AEF38797.1
lcl|CP002786.1_cdsid_AEF38798.1
lcl|CP002786.1_cdsid_AEF38799.1	K04063
lcl|CP002786.1_cdsid_AEF38800.1
lcl|CP002786.1_cdsid_AEF38801.1
lcl|CP002786.1_cdsid_AEF38802.1
lcl|CP002786.1_cdsid_AEF38803.1	K07145
lcl|CP002786.1_cdsid_AEF38804.1	K01567
lcl|CP002786.1_cdsid_AEF38805.1	K03575
lcl|CP002786.1_cdsid_AEF38806.1	K01673
lcl|CP002786.1_cdsid_AEF38807.1
lcl|CP002786.1_cdsid_AEF38808.1	K07067
lcl|CP002786.1_cdsid_AEF38809.1	K04485
lcl|CP002786.1_cdsid_AEF38810.1
lcl|CP002786.1_cdsid_AEF38811.1
lcl|CP002786.1_cdsid_AEF38812.1	K07736
lcl|CP002786.1_cdsid_AEF38813.1	K01770
lcl|CP002786.1_cdsid_AEF38814.1	K01883
lcl|CP002786.1_cdsid_AEF38815.1	K03218
lcl|CP002786.1_cdsid_AEF38816.1	K00232
lcl|CP002786.1_cdsid_AEF38817.1
lcl|CP002786.1_cdsid_AEF38818.1	K01845
lcl|CP002786.1_cdsid_AEF38819.1
lcl|CP002786.1_cdsid_AEF38820.1
lcl|CP002786.1_cdsid_AEF38821.1	K06196
lcl|CP002786.1_cdsid_AEF38822.1	K07399
lcl|CP002786.1_cdsid_AEF38823.1
lcl|CP002786.1_cdsid_AEF38824.1
lcl|CP002786.1_cdsid_AEF38825.1
lcl|CP002786.1_cdsid_AEF38826.1
lcl|CP002786.1_cdsid_AEF38827.1
lcl|CP002786.1_cdsid_AEF38828.1	K01738
lcl|CP002786.1_cdsid_AEF38829.1	K09810
lcl|CP002786.1_cdsid_AEF38830.1
lcl|CP002786.1_cdsid_AEF38831.1
lcl|CP002786.1_cdsid_AEF38832.1	K07482
lcl|CP002786.1_cdsid_AEF38833.1
lcl|CP002786.1_cdsid_AEF38834.1	K02548
lcl|CP002786.1_cdsid_AEF38835.1	K01911
lcl|CP002786.1_cdsid_AEF38836.1
lcl|CP002786.1_cdsid_AEF38837.1
lcl|CP002786.1_cdsid_AEF38838.1
lcl|CP002786.1_cdsid_AEF38839.1	K01661
lcl|CP002786.1_cdsid_AEF38840.1
lcl|CP002786.1_cdsid_AEF38841.1	K00528
lcl|CP002786.1_cdsid_AEF38842.1	K02549
lcl|CP002786.1_cdsid_AEF38843.1
lcl|CP002786.1_cdsid_AEF38844.1	K02551
lcl|CP002786.1_cdsid_AEF38845.1
lcl|CP002786.1_cdsid_AEF38846.1	K12583
lcl|CP002786.1_cdsid_AEF38847.1	K03183
lcl|CP002786.1_cdsid_AEF38848.1	K01796
lcl|CP002786.1_cdsid_AEF38849.1
lcl|CP002786.1_cdsid_AEF38850.1	K00805
lcl|CP002786.1_cdsid_AEF38851.1	K03799
lcl|CP002786.1_cdsid_AEF38852.1	K09767
lcl|CP002786.1_cdsid_AEF38853.1
lcl|CP002786.1_cdsid_AEF38854.1
lcl|CP002786.1_cdsid_AEF38855.1
lcl|CP002786.1_cdsid_AEF38856.1	K07301
lcl|CP002786.1_cdsid_AEF38857.1
lcl|CP002786.1_cdsid_AEF38858.1	K02601
lcl|CP002786.1_cdsid_AEF38859.1	K02867
lcl|CP002786.1_cdsid_AEF38860.1	K02863
lcl|CP002786.1_cdsid_AEF38861.1
lcl|CP002786.1_cdsid_AEF38862.1	K07497
lcl|CP002786.1_cdsid_AEF38863.1
lcl|CP002786.1_cdsid_AEF38864.1	K02864
lcl|CP002786.1_cdsid_AEF38865.1	K02935
lcl|CP002786.1_cdsid_AEF38866.1
lcl|CP002786.1_cdsid_AEF38867.1	K02065
lcl|CP002786.1_cdsid_AEF38868.1
lcl|CP002786.1_cdsid_AEF38869.1
lcl|CP002786.1_cdsid_AEF38870.1
lcl|CP002786.1_cdsid_AEF38871.1
lcl|CP002786.1_cdsid_AEF38872.1
lcl|CP002786.1_cdsid_AEF38873.1
lcl|CP002786.1_cdsid_AEF38874.1
lcl|CP002786.1_cdsid_AEF38875.1
lcl|CP002786.1_cdsid_AEF38876.1	K02065
lcl|CP002786.1_cdsid_AEF38877.1	K02066
lcl|CP002786.1_cdsid_AEF38878.1	K02066
lcl|CP002786.1_cdsid_AEF38879.1
lcl|CP002786.1_cdsid_AEF38880.1
lcl|CP002786.1_cdsid_AEF38881.1
lcl|CP002786.1_cdsid_AEF38882.1
lcl|CP002786.1_cdsid_AEF38883.1
lcl|CP002786.1_cdsid_AEF38884.1
lcl|CP002786.1_cdsid_AEF38885.1
lcl|CP002786.1_cdsid_AEF38886.1
lcl|CP002786.1_cdsid_AEF38887.1	K03043
lcl|CP002786.1_cdsid_AEF38888.1	K03046
lcl|CP002786.1_cdsid_AEF38889.1
lcl|CP002786.1_cdsid_AEF38890.1
lcl|CP002786.1_cdsid_AEF38891.1	K08296
lcl|CP002786.1_cdsid_AEF38892.1
lcl|CP002786.1_cdsid_AEF38893.1	K00626
lcl|CP002786.1_cdsid_AEF38894.1
lcl|CP002786.1_cdsid_AEF38895.1
lcl|CP002786.1_cdsid_AEF38896.1	K00249
lcl|CP002786.1_cdsid_AEF38897.1
lcl|CP002786.1_cdsid_AEF38898.1	K01965
lcl|CP002786.1_cdsid_AEF38899.1	K00257
lcl|CP002786.1_cdsid_AEF38900.1	K01692
lcl|CP002786.1_cdsid_AEF38901.1
lcl|CP002786.1_cdsid_AEF38902.1
lcl|CP002786.1_cdsid_AEF38903.1
lcl|CP002786.1_cdsid_AEF38904.1
lcl|CP002786.1_cdsid_AEF38905.1	K02950
lcl|CP002786.1_cdsid_AEF38906.1	K02992
lcl|CP002786.1_cdsid_AEF38907.1
lcl|CP002786.1_cdsid_AEF38908.1	K02355
lcl|CP002786.1_cdsid_AEF38909.1	K02358
lcl|CP002786.1_cdsid_AEF38910.1
lcl|CP002786.1_cdsid_AEF38911.1	K01976
lcl|CP002786.1_cdsid_AEF38912.1
lcl|CP002786.1_cdsid_AEF38913.1
lcl|CP002786.1_cdsid_AEF38914.1
lcl|CP002786.1_cdsid_AEF38915.1
lcl|CP002786.1_cdsid_AEF38916.1
lcl|CP002786.1_cdsid_AEF38917.1
lcl|CP002786.1_cdsid_AEF38918.1	K09686
lcl|CP002786.1_cdsid_AEF38919.1	K09686
lcl|CP002786.1_cdsid_AEF38920.1	K09687
lcl|CP002786.1_cdsid_AEF38921.1
lcl|CP002786.1_cdsid_AEF38922.1
lcl|CP002786.1_cdsid_AEF38923.1
lcl|CP002786.1_cdsid_AEF38924.1
lcl|CP002786.1_cdsid_AEF38925.1
lcl|CP002786.1_cdsid_AEF38926.1
lcl|CP002786.1_cdsid_AEF38927.1	K02946
lcl|CP002786.1_cdsid_AEF38928.1	K02906
lcl|CP002786.1_cdsid_AEF38929.1	K02926
lcl|CP002786.1_cdsid_AEF38930.1	K02892
lcl|CP002786.1_cdsid_AEF38931.1	K02886
lcl|CP002786.1_cdsid_AEF38932.1	K02965
lcl|CP002786.1_cdsid_AEF38933.1	K02890
lcl|CP002786.1_cdsid_AEF38934.1	K02982
lcl|CP002786.1_cdsid_AEF38935.1	K02878
lcl|CP002786.1_cdsid_AEF38936.1	K02904
lcl|CP002786.1_cdsid_AEF38937.1	K02961
lcl|CP002786.1_cdsid_AEF38938.1	K02874
lcl|CP002786.1_cdsid_AEF38939.1	K02895
lcl|CP002786.1_cdsid_AEF38940.1	K02931
lcl|CP002786.1_cdsid_AEF38941.1	K02954
lcl|CP002786.1_cdsid_AEF38942.1	K02994
lcl|CP002786.1_cdsid_AEF38943.1	K02933
lcl|CP002786.1_cdsid_AEF38944.1	K02881
lcl|CP002786.1_cdsid_AEF38945.1	K02988
lcl|CP002786.1_cdsid_AEF38946.1	K02907
lcl|CP002786.1_cdsid_AEF38947.1	K02876
lcl|CP002786.1_cdsid_AEF38948.1	K03076
lcl|CP002786.1_cdsid_AEF38949.1	K00939
lcl|CP002786.1_cdsid_AEF38950.1	K01265
lcl|CP002786.1_cdsid_AEF38951.1	K02518
lcl|CP002786.1_cdsid_AEF38952.1	K02952
lcl|CP002786.1_cdsid_AEF38953.1	K02948
lcl|CP002786.1_cdsid_AEF38954.1	K02986
lcl|CP002786.1_cdsid_AEF38955.1	K03040
lcl|CP002786.1_cdsid_AEF38956.1	K02879
lcl|CP002786.1_cdsid_AEF38957.1
lcl|CP002786.1_cdsid_AEF38958.1
lcl|CP002786.1_cdsid_AEF38959.1	K06978
lcl|CP002786.1_cdsid_AEF38960.1
lcl|CP002786.1_cdsid_AEF38961.1
lcl|CP002786.1_cdsid_AEF38962.1	K16264
lcl|CP002786.1_cdsid_AEF38963.1
lcl|CP002786.1_cdsid_AEF38964.1	K01939
lcl|CP002786.1_cdsid_AEF38965.1	K00784
lcl|CP002786.1_cdsid_AEF38966.1
lcl|CP002786.1_cdsid_AEF38967.1	K07496
lcl|CP002786.1_cdsid_AEF38968.1	K07450
lcl|CP002786.1_cdsid_AEF38969.1	K06994
lcl|CP002786.1_cdsid_AEF38970.1
lcl|CP002786.1_cdsid_AEF38971.1
lcl|CP002786.1_cdsid_AEF38972.1
lcl|CP002786.1_cdsid_AEF38973.1	K00528
lcl|CP002786.1_cdsid_AEF38974.1
lcl|CP002786.1_cdsid_AEF38975.1
lcl|CP002786.1_cdsid_AEF38976.1	K08974
lcl|CP002786.1_cdsid_AEF38977.1
lcl|CP002786.1_cdsid_AEF38978.1	K08289
lcl|CP002786.1_cdsid_AEF38979.1
lcl|CP002786.1_cdsid_AEF38980.1
lcl|CP002786.1_cdsid_AEF38981.1	K00528
lcl|CP002786.1_cdsid_AEF38982.1
lcl|CP002786.1_cdsid_AEF38983.1	K10764
lcl|CP002786.1_cdsid_AEF38984.1	K15510
lcl|CP002786.1_cdsid_AEF38985.1	K13788
lcl|CP002786.1_cdsid_AEF38986.1	K00925
lcl|CP002786.1_cdsid_AEF38987.1	K14949
lcl|CP002786.1_cdsid_AEF38988.1	K02030
lcl|CP002786.1_cdsid_AEF38989.1
lcl|CP002786.1_cdsid_AEF38990.1	K03574
lcl|CP002786.1_cdsid_AEF38991.1	K00788
lcl|CP002786.1_cdsid_AEF38995.1
lcl|CP002786.1_cdsid_AEF38992.1	K03153
lcl|CP002786.1_cdsid_AEF38993.1
lcl|CP002786.1_cdsid_AEF38994.1	K03149
lcl|CP002786.1_cdsid_AEF38996.1	K09687
lcl|CP002786.1_cdsid_AEF38997.1
lcl|CP002786.1_cdsid_AEF38998.1
lcl|CP002786.1_cdsid_AEF38999.1
lcl|CP002786.1_cdsid_AEF39000.1	K02016
lcl|CP002786.1_cdsid_AEF39001.1
lcl|CP002786.1_cdsid_AEF39002.1	K00941
lcl|CP002786.1_cdsid_AEF39003.1	K03147
lcl|CP002786.1_cdsid_AEF39004.1
lcl|CP002786.1_cdsid_AEF39005.1	K01142
lcl|CP002786.1_cdsid_AEF39006.1	K01462
lcl|CP002786.1_cdsid_AEF39007.1
lcl|CP002786.1_cdsid_AEF39008.1
lcl|CP002786.1_cdsid_AEF39009.1	K04565
lcl|CP002786.1_cdsid_AEF39010.1	K06048
lcl|CP002786.1_cdsid_AEF39011.1
lcl|CP002786.1_cdsid_AEF39012.1
lcl|CP002786.1_cdsid_AEF39013.1
lcl|CP002786.1_cdsid_AEF39014.1	K05568
lcl|CP002786.1_cdsid_AEF39015.1
lcl|CP002786.1_cdsid_AEF39016.1	K05565
lcl|CP002786.1_cdsid_AEF39017.1
lcl|CP002786.1_cdsid_AEF39018.1	K13525
lcl|CP002786.1_cdsid_AEF39019.1	K00998
lcl|CP002786.1_cdsid_AEF39020.1	K01613
lcl|CP002786.1_cdsid_AEF39021.1	K03750
lcl|CP002786.1_cdsid_AEF39022.1
lcl|CP002786.1_cdsid_AEF39023.1
lcl|CP002786.1_cdsid_AEF39024.1
lcl|CP002786.1_cdsid_AEF39025.1
lcl|CP002786.1_cdsid_AEF39026.1
lcl|CP002786.1_cdsid_AEF39027.1
lcl|CP002786.1_cdsid_AEF39028.1
lcl|CP002786.1_cdsid_AEF39029.1	K04077
lcl|CP002786.1_cdsid_AEF39030.1	K02040
lcl|CP002786.1_cdsid_AEF39031.1
lcl|CP002786.1_cdsid_AEF39032.1	K14683
lcl|CP002786.1_cdsid_AEF39033.1
lcl|CP002786.1_cdsid_AEF39034.1
lcl|CP002786.1_cdsid_AEF39035.1
lcl|CP002786.1_cdsid_AEF39036.1
lcl|CP002786.1_cdsid_AEF39037.1
lcl|CP002786.1_cdsid_AEF39038.1
lcl|CP002786.1_cdsid_AEF39039.1
lcl|CP002786.1_cdsid_AEF39040.1
lcl|CP002786.1_cdsid_AEF39041.1
lcl|CP002786.1_cdsid_AEF39042.1	K00257
lcl|CP002786.1_cdsid_AEF39043.1
lcl|CP002786.1_cdsid_AEF39044.1
lcl|CP002786.1_cdsid_AEF39045.1
lcl|CP002786.1_cdsid_AEF39046.1
lcl|CP002786.1_cdsid_AEF39047.1	K00382
lcl|CP002786.1_cdsid_AEF39048.1
lcl|CP002786.1_cdsid_AEF39049.1	K15680
lcl|CP002786.1_cdsid_AEF39050.1	K01457
lcl|CP002786.1_cdsid_AEF39051.1	K11963
lcl|CP002786.1_cdsid_AEF39052.1	K11962
lcl|CP002786.1_cdsid_AEF39053.1	K11961
lcl|CP002786.1_cdsid_AEF39054.1	K11960
lcl|CP002786.1_cdsid_AEF39055.1	K11959
lcl|CP002786.1_cdsid_AEF39056.1
lcl|CP002786.1_cdsid_AEF39057.1
lcl|CP002786.1_cdsid_AEF39058.1	K07110
lcl|CP002786.1_cdsid_AEF39059.1	K01637
lcl|CP002786.1_cdsid_AEF39060.1	K00074
lcl|CP002786.1_cdsid_AEF39061.1	K00549
lcl|CP002786.1_cdsid_AEF39062.1
lcl|CP002786.1_cdsid_AEF39063.1
lcl|CP002786.1_cdsid_AEF39064.1
lcl|CP002786.1_cdsid_AEF39065.1
lcl|CP002786.1_cdsid_AEF39066.1
lcl|CP002786.1_cdsid_AEF39067.1
lcl|CP002786.1_cdsid_AEF39068.1
lcl|CP002786.1_cdsid_AEF39069.1	K01433
lcl|CP002786.1_cdsid_AEF39070.1	K01619
lcl|CP002786.1_cdsid_AEF39071.1
lcl|CP002786.1_cdsid_AEF39072.1
lcl|CP002786.1_cdsid_AEF39073.1
lcl|CP002786.1_cdsid_AEF39074.1	K00075
lcl|CP002786.1_cdsid_AEF39075.1
lcl|CP002786.1_cdsid_AEF39076.1
lcl|CP002786.1_cdsid_AEF39077.1	K15521
lcl|CP002786.1_cdsid_AEF39078.1
lcl|CP002786.1_cdsid_AEF39079.1
lcl|CP002786.1_cdsid_AEF39080.1	K10526
lcl|CP002786.1_cdsid_AEF39081.1	K01834
lcl|CP002786.1_cdsid_AEF39082.1	K07768
lcl|CP002786.1_cdsid_AEF39083.1	K07776
lcl|CP002786.1_cdsid_AEF39084.1
lcl|CP002786.1_cdsid_AEF39085.1	K01524
lcl|CP002786.1_cdsid_AEF39086.1
lcl|CP002786.1_cdsid_AEF39087.1	K00286
lcl|CP002786.1_cdsid_AEF39088.1
lcl|CP002786.1_cdsid_AEF39089.1
lcl|CP002786.1_cdsid_AEF39090.1
lcl|CP002786.1_cdsid_AEF39091.1	K01784
lcl|CP002786.1_cdsid_AEF39092.1
lcl|CP002786.1_cdsid_AEF39093.1
lcl|CP002786.1_cdsid_AEF39094.1
lcl|CP002786.1_cdsid_AEF39095.1	K02492
lcl|CP002786.1_cdsid_AEF39096.1	K01749
lcl|CP002786.1_cdsid_AEF39097.1	K13542
lcl|CP002786.1_cdsid_AEF39098.1	K01698
lcl|CP002786.1_cdsid_AEF39099.1
lcl|CP002786.1_cdsid_AEF39100.1
lcl|CP002786.1_cdsid_AEF39101.1
lcl|CP002786.1_cdsid_AEF39102.1
lcl|CP002786.1_cdsid_AEF39103.1
lcl|CP002786.1_cdsid_AEF39104.1
lcl|CP002786.1_cdsid_AEF39105.1	K07160
lcl|CP002786.1_cdsid_AEF39106.1	K02075
lcl|CP002786.1_cdsid_AEF39107.1	K09817
lcl|CP002786.1_cdsid_AEF39108.1	K02077
lcl|CP002786.1_cdsid_AEF39109.1
lcl|CP002786.1_cdsid_AEF39110.1	K01087
lcl|CP002786.1_cdsid_AEF39111.1	K00697
lcl|CP002786.1_cdsid_AEF39112.1
lcl|CP002786.1_cdsid_AEF39113.1
lcl|CP002786.1_cdsid_AEF39114.1
lcl|CP002786.1_cdsid_AEF39115.1	K05375
lcl|CP002786.1_cdsid_AEF39116.1
lcl|CP002786.1_cdsid_AEF39117.1
lcl|CP002786.1_cdsid_AEF39118.1
lcl|CP002786.1_cdsid_AEF39119.1
lcl|CP002786.1_cdsid_AEF39120.1	K01061
lcl|CP002786.1_cdsid_AEF39121.1
lcl|CP002786.1_cdsid_AEF39122.1
lcl|CP002786.1_cdsid_AEF39123.1
lcl|CP002786.1_cdsid_AEF39124.1	K01945
lcl|CP002786.1_cdsid_AEF39125.1
lcl|CP002786.1_cdsid_AEF39126.1
lcl|CP002786.1_cdsid_AEF39127.1
lcl|CP002786.1_cdsid_AEF39128.1	K01756
lcl|CP002786.1_cdsid_AEF39129.1
lcl|CP002786.1_cdsid_AEF39130.1	K02503
lcl|CP002786.1_cdsid_AEF39131.1	K01923
lcl|CP002786.1_cdsid_AEF39132.1	K01354
lcl|CP002786.1_cdsid_AEF39133.1	K00432
lcl|CP002786.1_cdsid_AEF39134.1	K06986
lcl|CP002786.1_cdsid_AEF39135.1	K07077
lcl|CP002786.1_cdsid_AEF39136.1	K02003
lcl|CP002786.1_cdsid_AEF39137.1	K02004
lcl|CP002786.1_cdsid_AEF39138.1
lcl|CP002786.1_cdsid_AEF39139.1	K01952
lcl|CP002786.1_cdsid_AEF39140.1	K01952
lcl|CP002786.1_cdsid_AEF39141.1	K13671
lcl|CP002786.1_cdsid_AEF39142.1
lcl|CP002786.1_cdsid_AEF39143.1
lcl|CP002786.1_cdsid_AEF39144.1	K03924
lcl|CP002786.1_cdsid_AEF39145.1
lcl|CP002786.1_cdsid_AEF39146.1
lcl|CP002786.1_cdsid_AEF39147.1
lcl|CP002786.1_cdsid_AEF39148.1	K01952
lcl|CP002786.1_cdsid_AEF39149.1
lcl|CP002786.1_cdsid_AEF39150.1	K07052
lcl|CP002786.1_cdsid_AEF39151.1
lcl|CP002786.1_cdsid_AEF39152.1	K00764
lcl|CP002786.1_cdsid_AEF39153.1
lcl|CP002786.1_cdsid_AEF39154.1	K01933
lcl|CP002786.1_cdsid_AEF39155.1
lcl|CP002786.1_cdsid_AEF39156.1
lcl|CP002786.1_cdsid_AEF39158.1	K06980
lcl|CP002786.1_cdsid_AEF39157.1	K02619
lcl|CP002786.1_cdsid_AEF39159.1
lcl|CP002786.1_cdsid_AEF39160.1
lcl|CP002786.1_cdsid_AEF39161.1	K08167
lcl|CP002786.1_cdsid_AEF39162.1	K01640
lcl|CP002786.1_cdsid_AEF39163.1	K07749
lcl|CP002786.1_cdsid_AEF39164.1	K00425
lcl|CP002786.1_cdsid_AEF39165.1	K00426
lcl|CP002786.1_cdsid_AEF39166.1	K16013
lcl|CP002786.1_cdsid_AEF39167.1	K16012
lcl|CP002786.1_cdsid_AEF39168.1	K02355
lcl|CP002786.1_cdsid_AEF39169.1
lcl|CP002786.1_cdsid_AEF39170.1
lcl|CP002786.1_cdsid_AEF39172.1
lcl|CP002786.1_cdsid_AEF39171.1
lcl|CP002786.1_cdsid_AEF39173.1
lcl|CP002786.1_cdsid_AEF39174.1
lcl|CP002786.1_cdsid_AEF39175.1
lcl|CP002786.1_cdsid_AEF39176.1
lcl|CP002786.1_cdsid_AEF39177.1	K00249
lcl|CP002786.1_cdsid_AEF39178.1
lcl|CP002786.1_cdsid_AEF39179.1
lcl|CP002786.1_cdsid_AEF39180.1
lcl|CP002786.1_cdsid_AEF39181.1
lcl|CP002786.1_cdsid_AEF39182.1	K15013
lcl|CP002786.1_cdsid_AEF39183.1
lcl|CP002786.1_cdsid_AEF39184.1
lcl|CP002786.1_cdsid_AEF39185.1
lcl|CP002786.1_cdsid_AEF39186.1
lcl|CP002786.1_cdsid_AEF39187.1
lcl|CP002786.1_cdsid_AEF39188.1
lcl|CP002786.1_cdsid_AEF39189.1	K09858
lcl|CP002786.1_cdsid_AEF39190.1	K01816
lcl|CP002786.1_cdsid_AEF39191.1
lcl|CP002786.1_cdsid_AEF39192.1
lcl|CP002786.1_cdsid_AEF39193.1
lcl|CP002786.1_cdsid_AEF39194.1
lcl|CP002786.1_cdsid_AEF39195.1
lcl|CP002786.1_cdsid_AEF39196.1	K01011
lcl|CP002786.1_cdsid_AEF39197.1
lcl|CP002786.1_cdsid_AEF39198.1
lcl|CP002786.1_cdsid_AEF39200.1
lcl|CP002786.1_cdsid_AEF39199.1
lcl|CP002786.1_cdsid_AEF39201.1
lcl|CP002786.1_cdsid_AEF39202.1	K15520
lcl|CP002786.1_cdsid_AEF39203.1	K02040
lcl|CP002786.1_cdsid_AEF39204.1	K02037
lcl|CP002786.1_cdsid_AEF39205.1	K02038
lcl|CP002786.1_cdsid_AEF39206.1	K02036
lcl|CP002786.1_cdsid_AEF39207.1	K02039
lcl|CP002786.1_cdsid_AEF39208.1
lcl|CP002786.1_cdsid_AEF39209.1
lcl|CP002786.1_cdsid_AEF39210.1
lcl|CP002786.1_cdsid_AEF39211.1
lcl|CP002786.1_cdsid_AEF39212.1
lcl|CP002786.1_cdsid_AEF39213.1
lcl|CP002786.1_cdsid_AEF39214.1
lcl|CP002786.1_cdsid_AEF39215.1	K00249
lcl|CP002786.1_cdsid_AEF39216.1
lcl|CP002786.1_cdsid_AEF39217.1
lcl|CP002786.1_cdsid_AEF39218.1
lcl|CP002786.1_cdsid_AEF39219.1
lcl|CP002786.1_cdsid_AEF39220.1
lcl|CP002786.1_cdsid_AEF39221.1
lcl|CP002786.1_cdsid_AEF39222.1
lcl|CP002786.1_cdsid_AEF39223.1
lcl|CP002786.1_cdsid_AEF39224.1
lcl|CP002786.1_cdsid_AEF39225.1
lcl|CP002786.1_cdsid_AEF39226.1
lcl|CP002786.1_cdsid_AEF39227.1	K00076
lcl|CP002786.1_cdsid_AEF39228.1
lcl|CP002786.1_cdsid_AEF39229.1
lcl|CP002786.1_cdsid_AEF39230.1	K01692
lcl|CP002786.1_cdsid_AEF39231.1
lcl|CP002786.1_cdsid_AEF39232.1
lcl|CP002786.1_cdsid_AEF39233.1
lcl|CP002786.1_cdsid_AEF39234.1
lcl|CP002786.1_cdsid_AEF39235.1
lcl|CP002786.1_cdsid_AEF39236.1
lcl|CP002786.1_cdsid_AEF39237.1
lcl|CP002786.1_cdsid_AEF39238.1
lcl|CP002786.1_cdsid_AEF39239.1
lcl|CP002786.1_cdsid_AEF39240.1	K02170
lcl|CP002786.1_cdsid_AEF39241.1
lcl|CP002786.1_cdsid_AEF39242.1
lcl|CP002786.1_cdsid_AEF39243.1
lcl|CP002786.1_cdsid_AEF39244.1
lcl|CP002786.1_cdsid_AEF39245.1
lcl|CP002786.1_cdsid_AEF39246.1
lcl|CP002786.1_cdsid_AEF39247.1
lcl|CP002786.1_cdsid_AEF39248.1	K00257
lcl|CP002786.1_cdsid_AEF39249.1	K14267
lcl|CP002786.1_cdsid_AEF39250.1	K00626
lcl|CP002786.1_cdsid_AEF39251.1	K01782
lcl|CP002786.1_cdsid_AEF39252.1	K11159
lcl|CP002786.1_cdsid_AEF39253.1
lcl|CP002786.1_cdsid_AEF39254.1
lcl|CP002786.1_cdsid_AEF39255.1	K09687
lcl|CP002786.1_cdsid_AEF39256.1
lcl|CP002786.1_cdsid_AEF39257.1
lcl|CP002786.1_cdsid_AEF39258.1	K00666
lcl|CP002786.1_cdsid_AEF39259.1
lcl|CP002786.1_cdsid_AEF39260.1
lcl|CP002786.1_cdsid_AEF39261.1
lcl|CP002786.1_cdsid_AEF39262.1
lcl|CP002786.1_cdsid_AEF39263.1
lcl|CP002786.1_cdsid_AEF39264.1	K02065
lcl|CP002786.1_cdsid_AEF39265.1
lcl|CP002786.1_cdsid_AEF39266.1	K09687
lcl|CP002786.1_cdsid_AEF39267.1
lcl|CP002786.1_cdsid_AEF39268.1
lcl|CP002786.1_cdsid_AEF39269.1
lcl|CP002786.1_cdsid_AEF39270.1	K10225
lcl|CP002786.1_cdsid_AEF39271.1
lcl|CP002786.1_cdsid_AEF39272.1	K06949
lcl|CP002786.1_cdsid_AEF39273.1	K10843
lcl|CP002786.1_cdsid_AEF39274.1	K01908
lcl|CP002786.1_cdsid_AEF39275.1
lcl|CP002786.1_cdsid_AEF39276.1
lcl|CP002786.1_cdsid_AEF39277.1	K03637
lcl|CP002786.1_cdsid_AEF39278.1
lcl|CP002786.1_cdsid_AEF39279.1	K03635
lcl|CP002786.1_cdsid_AEF39280.1
lcl|CP002786.1_cdsid_AEF39281.1
lcl|CP002786.1_cdsid_AEF39282.1
lcl|CP002786.1_cdsid_AEF39283.1
lcl|CP002786.1_cdsid_AEF39284.1
lcl|CP002786.1_cdsid_AEF39285.1
lcl|CP002786.1_cdsid_AEF39286.1	K03639
lcl|CP002786.1_cdsid_AEF39287.1
lcl|CP002786.1_cdsid_AEF39289.1
lcl|CP002786.1_cdsid_AEF39288.1	K03704
lcl|CP002786.1_cdsid_AEF39290.1
lcl|CP002786.1_cdsid_AEF39291.1
lcl|CP002786.1_cdsid_AEF39292.1
lcl|CP002786.1_cdsid_AEF39294.1
lcl|CP002786.1_cdsid_AEF39293.1
lcl|CP002786.1_cdsid_AEF39295.1
lcl|CP002786.1_cdsid_AEF39296.1
lcl|CP002786.1_cdsid_AEF39297.1
lcl|CP002786.1_cdsid_AEF39298.1
lcl|CP002786.1_cdsid_AEF39299.1
lcl|CP002786.1_cdsid_AEF39300.1	K00599
lcl|CP002786.1_cdsid_AEF39301.1
lcl|CP002786.1_cdsid_AEF39302.1
lcl|CP002786.1_cdsid_AEF39303.1	K00831
lcl|CP002786.1_cdsid_AEF39304.1	K01647
lcl|CP002786.1_cdsid_AEF39305.1	K00275
lcl|CP002786.1_cdsid_AEF39306.1	K01647
lcl|CP002786.1_cdsid_AEF39307.1	K03772
lcl|CP002786.1_cdsid_AEF39308.1
lcl|CP002786.1_cdsid_AEF39309.1	K01669
lcl|CP002786.1_cdsid_AEF39310.1
lcl|CP002786.1_cdsid_AEF39311.1	K07655
lcl|CP002786.1_cdsid_AEF39312.1	K07671
lcl|CP002786.1_cdsid_AEF39313.1	K01963
lcl|CP002786.1_cdsid_AEF39314.1	K06221
lcl|CP002786.1_cdsid_AEF39315.1
lcl|CP002786.1_cdsid_AEF39316.1	K01692
lcl|CP002786.1_cdsid_AEF39317.1
lcl|CP002786.1_cdsid_AEF39318.1
lcl|CP002786.1_cdsid_AEF39319.1
lcl|CP002786.1_cdsid_AEF39320.1
lcl|CP002786.1_cdsid_AEF39321.1
lcl|CP002786.1_cdsid_AEF39322.1
lcl|CP002786.1_cdsid_AEF39323.1
lcl|CP002786.1_cdsid_AEF39324.1
lcl|CP002786.1_cdsid_AEF39325.1
lcl|CP002786.1_cdsid_AEF39326.1
lcl|CP002786.1_cdsid_AEF39327.1
lcl|CP002786.1_cdsid_AEF39328.1
lcl|CP002786.1_cdsid_AEF39329.1
lcl|CP002786.1_cdsid_AEF39330.1
lcl|CP002786.1_cdsid_AEF39331.1
lcl|CP002786.1_cdsid_AEF39332.1
lcl|CP002786.1_cdsid_AEF39333.1	K07704
lcl|CP002786.1_cdsid_AEF39334.1	K00991
lcl|CP002786.1_cdsid_AEF39335.1	K00991
lcl|CP002786.1_cdsid_AEF39336.1	K02477
lcl|CP002786.1_cdsid_AEF39337.1
lcl|CP002786.1_cdsid_AEF39338.1
lcl|CP002786.1_cdsid_AEF39339.1
lcl|CP002786.1_cdsid_AEF39340.1	K14393
lcl|CP002786.1_cdsid_AEF39341.1	K03929
lcl|CP002786.1_cdsid_AEF39342.1
lcl|CP002786.1_cdsid_AEF39343.1
lcl|CP002786.1_cdsid_AEF39344.1
lcl|CP002786.1_cdsid_AEF39345.1	K02067
lcl|CP002786.1_cdsid_AEF39346.1	K02067
lcl|CP002786.1_cdsid_AEF39347.1	K02067
lcl|CP002786.1_cdsid_AEF39348.1	K02067
lcl|CP002786.1_cdsid_AEF39349.1	K02067
lcl|CP002786.1_cdsid_AEF39350.1	K02067
lcl|CP002786.1_cdsid_AEF39351.1	K02066
lcl|CP002786.1_cdsid_AEF39352.1	K02066
lcl|CP002786.1_cdsid_AEF39353.1
lcl|CP002786.1_cdsid_AEF39354.1
lcl|CP002786.1_cdsid_AEF39355.1
lcl|CP002786.1_cdsid_AEF39356.1
lcl|CP002786.1_cdsid_AEF39357.1	K00257
lcl|CP002786.1_cdsid_AEF39358.1
lcl|CP002786.1_cdsid_AEF39359.1	K00257
lcl|CP002786.1_cdsid_AEF39360.1	K07068
lcl|CP002786.1_cdsid_AEF39361.1
lcl|CP002786.1_cdsid_AEF39362.1
lcl|CP002786.1_cdsid_AEF39363.1
lcl|CP002786.1_cdsid_AEF39364.1
lcl|CP002786.1_cdsid_AEF39365.1
lcl|CP002786.1_cdsid_AEF39366.1
lcl|CP002786.1_cdsid_AEF39367.1
lcl|CP002786.1_cdsid_AEF39368.1
lcl|CP002786.1_cdsid_AEF39369.1
lcl|CP002786.1_cdsid_AEF39370.1
lcl|CP002786.1_cdsid_AEF39371.1
lcl|CP002786.1_cdsid_AEF39372.1	K15983
lcl|CP002786.1_cdsid_AEF39373.1
lcl|CP002786.1_cdsid_AEF39374.1	K15982
lcl|CP002786.1_cdsid_AEF39375.1	K05898
lcl|CP002786.1_cdsid_AEF39376.1	K16047
lcl|CP002786.1_cdsid_AEF39377.1	K16050
lcl|CP002786.1_cdsid_AEF39378.1	K16049
lcl|CP002786.1_cdsid_AEF39379.1	K16048
lcl|CP002786.1_cdsid_AEF39380.1
lcl|CP002786.1_cdsid_AEF39381.1
lcl|CP002786.1_cdsid_AEF39382.1	K02379
lcl|CP002786.1_cdsid_AEF39383.1
lcl|CP002786.1_cdsid_AEF39384.1
lcl|CP002786.1_cdsid_AEF39385.1	K00666
lcl|CP002786.1_cdsid_AEF39386.1	K00626
lcl|CP002786.1_cdsid_AEF39387.1	K00626
lcl|CP002786.1_cdsid_AEF39388.1
lcl|CP002786.1_cdsid_AEF39389.1
lcl|CP002786.1_cdsid_AEF39390.1
lcl|CP002786.1_cdsid_AEF39391.1
lcl|CP002786.1_cdsid_AEF39392.1	K00257
lcl|CP002786.1_cdsid_AEF39393.1	K00257
lcl|CP002786.1_cdsid_AEF39394.1	K00257
lcl|CP002786.1_cdsid_AEF39395.1	K01692
lcl|CP002786.1_cdsid_AEF39396.1	K00666
lcl|CP002786.1_cdsid_AEF39397.1	K00257
lcl|CP002786.1_cdsid_AEF39398.1	K00059
lcl|CP002786.1_cdsid_AEF39399.1
lcl|CP002786.1_cdsid_AEF39400.1	K00626
lcl|CP002786.1_cdsid_AEF39401.1	K02023
lcl|CP002786.1_cdsid_AEF39402.1	K02026
lcl|CP002786.1_cdsid_AEF39403.1	K02025
lcl|CP002786.1_cdsid_AEF39404.1	K02027
lcl|CP002786.1_cdsid_AEF39405.1
lcl|CP002786.1_cdsid_AEF39406.1
lcl|CP002786.1_cdsid_AEF39407.1
lcl|CP002786.1_cdsid_AEF39408.1	K01041
lcl|CP002786.1_cdsid_AEF39409.1	K01041
lcl|CP002786.1_cdsid_AEF39410.1	K01692
lcl|CP002786.1_cdsid_AEF39411.1
lcl|CP002786.1_cdsid_AEF39412.1
lcl|CP002786.1_cdsid_AEF39413.1
lcl|CP002786.1_cdsid_AEF39414.1
lcl|CP002786.1_cdsid_AEF39415.1
lcl|CP002786.1_cdsid_AEF39416.1	K00626
lcl|CP002786.1_cdsid_AEF39417.1	K15981
lcl|CP002786.1_cdsid_AEF39418.1	K00479
lcl|CP002786.1_cdsid_AEF39419.1	K01491
lcl|CP002786.1_cdsid_AEF39420.1	K00314
lcl|CP002786.1_cdsid_AEF39421.1
lcl|CP002786.1_cdsid_AEF39422.1
lcl|CP002786.1_cdsid_AEF39423.1	K03342
lcl|CP002786.1_cdsid_AEF39424.1	K11754
lcl|CP002786.1_cdsid_AEF39425.1
lcl|CP002786.1_cdsid_AEF39426.1	K00796
lcl|CP002786.1_cdsid_AEF39427.1
lcl|CP002786.1_cdsid_AEF39428.1
lcl|CP002786.1_cdsid_AEF39429.1	K05710
lcl|CP002786.1_cdsid_AEF39430.1	K10973
lcl|CP002786.1_cdsid_AEF39431.1	K05020
lcl|CP002786.1_cdsid_AEF39432.1
lcl|CP002786.1_cdsid_AEF39433.1	K12954
lcl|CP002786.1_cdsid_AEF39434.1	K00517
lcl|CP002786.1_cdsid_AEF39435.1
lcl|CP002786.1_cdsid_AEF39436.1	K00626
lcl|CP002786.1_cdsid_AEF39437.1
lcl|CP002786.1_cdsid_AEF39438.1	K07068
lcl|CP002786.1_cdsid_AEF39439.1
lcl|CP002786.1_cdsid_AEF39440.1
lcl|CP002786.1_cdsid_AEF39441.1
lcl|CP002786.1_cdsid_AEF39442.1	K01692
lcl|CP002786.1_cdsid_AEF39443.1	K00666
lcl|CP002786.1_cdsid_AEF39444.1
lcl|CP002786.1_cdsid_AEF39445.1	K00155
lcl|CP002786.1_cdsid_AEF39446.1	K01822
lcl|CP002786.1_cdsid_AEF39447.1	K01752
lcl|CP002786.1_cdsid_AEF39448.1
lcl|CP002786.1_cdsid_AEF39449.1	K00305
lcl|CP002786.1_cdsid_AEF39450.1	K00302
lcl|CP002786.1_cdsid_AEF39451.1	K00304
lcl|CP002786.1_cdsid_AEF39452.1	K00303
lcl|CP002786.1_cdsid_AEF39453.1	K00600
lcl|CP002786.1_cdsid_AEF39454.1
lcl|CP002786.1_cdsid_AEF39455.1
lcl|CP002786.1_cdsid_AEF39456.1	K01433
lcl|CP002786.1_cdsid_AEF39457.1	K00314
lcl|CP002786.1_cdsid_AEF39458.1
lcl|CP002786.1_cdsid_AEF39459.1	K00359
lcl|CP002786.1_cdsid_AEF39460.1	K05710
lcl|CP002786.1_cdsid_AEF39461.1
lcl|CP002786.1_cdsid_AEF39462.1	K00479
lcl|CP002786.1_cdsid_AEF39463.1	K02168
lcl|CP002786.1_cdsid_AEF39464.1	K08248
lcl|CP002786.1_cdsid_AEF39465.1	K00257
lcl|CP002786.1_cdsid_AEF39466.1	K00257
lcl|CP002786.1_cdsid_AEF39467.1	K00059
lcl|CP002786.1_cdsid_AEF39468.1	K00038
lcl|CP002786.1_cdsid_AEF39469.1
lcl|CP002786.1_cdsid_AEF39470.1
lcl|CP002786.1_cdsid_AEF39471.1	K04073
lcl|CP002786.1_cdsid_AEF39472.1	K01666
lcl|CP002786.1_cdsid_AEF39473.1
lcl|CP002786.1_cdsid_AEF39474.1	K02509
lcl|CP002786.1_cdsid_AEF39475.1	K00174
lcl|CP002786.1_cdsid_AEF39476.1	K00175
lcl|CP002786.1_cdsid_AEF39477.1
lcl|CP002786.1_cdsid_AEF39478.1
lcl|CP002786.1_cdsid_AEF39479.1	K03718
lcl|CP002786.1_cdsid_AEF39480.1	K04090
lcl|CP002786.1_cdsid_AEF39481.1
lcl|CP002786.1_cdsid_AEF39482.1
lcl|CP002786.1_cdsid_AEF39483.1	K05813
lcl|CP002786.1_cdsid_AEF39484.1
lcl|CP002786.1_cdsid_AEF39485.1	K01114
lcl|CP002786.1_cdsid_AEF39486.1
lcl|CP002786.1_cdsid_AEF39487.1
lcl|CP002786.1_cdsid_AEF39488.1
lcl|CP002786.1_cdsid_AEF39489.1	K13288
lcl|CP002786.1_cdsid_AEF39490.1
lcl|CP002786.1_cdsid_AEF39491.1	K07124
lcl|CP002786.1_cdsid_AEF39492.1
lcl|CP002786.1_cdsid_AEF39493.1
lcl|CP002786.1_cdsid_AEF39494.1
lcl|CP002786.1_cdsid_AEF39495.1	K00001
lcl|CP002786.1_cdsid_AEF39496.1	K00219
lcl|CP002786.1_cdsid_AEF39497.1
lcl|CP002786.1_cdsid_AEF39498.1
lcl|CP002786.1_cdsid_AEF39499.1
lcl|CP002786.1_cdsid_AEF39500.1	K07147
lcl|CP002786.1_cdsid_AEF39501.1
lcl|CP002786.1_cdsid_AEF39502.1	K03088
lcl|CP002786.1_cdsid_AEF39503.1
lcl|CP002786.1_cdsid_AEF39504.1	K07058
lcl|CP002786.1_cdsid_AEF39505.1
lcl|CP002786.1_cdsid_AEF39506.1
lcl|CP002786.1_cdsid_AEF39507.1
lcl|CP002786.1_cdsid_AEF39508.1
lcl|CP002786.1_cdsid_AEF39509.1
lcl|CP002786.1_cdsid_AEF39510.1	K02351
lcl|CP002786.1_cdsid_AEF39511.1	K03111
lcl|CP002786.1_cdsid_AEF39512.1
lcl|CP002786.1_cdsid_AEF39513.1
lcl|CP002786.1_cdsid_AEF39514.1	K15371
lcl|CP002786.1_cdsid_AEF39515.1	K07107
lcl|CP002786.1_cdsid_AEF39516.1
lcl|CP002786.1_cdsid_AEF39517.1	K06886
lcl|CP002786.1_cdsid_AEF39518.1	K03442
lcl|CP002786.1_cdsid_AEF39519.1
lcl|CP002786.1_cdsid_AEF39520.1
lcl|CP002786.1_cdsid_AEF39521.1
lcl|CP002786.1_cdsid_AEF39522.1
lcl|CP002786.1_cdsid_AEF39523.1	K01256
lcl|CP002786.1_cdsid_AEF39524.1
lcl|CP002786.1_cdsid_AEF39525.1
lcl|CP002786.1_cdsid_AEF39526.1
lcl|CP002786.1_cdsid_AEF39527.1
lcl|CP002786.1_cdsid_AEF39528.1	K09967
lcl|CP002786.1_cdsid_AEF39529.1	K14541
lcl|CP002786.1_cdsid_AEF39530.1	K00680
lcl|CP002786.1_cdsid_AEF39531.1
lcl|CP002786.1_cdsid_AEF39532.1
lcl|CP002786.1_cdsid_AEF39533.1	K01808
lcl|CP002786.1_cdsid_AEF39534.1	K05522
lcl|CP002786.1_cdsid_AEF39535.1
lcl|CP002786.1_cdsid_AEF39536.1
lcl|CP002786.1_cdsid_AEF39537.1
lcl|CP002786.1_cdsid_AEF39538.1
lcl|CP002786.1_cdsid_AEF39539.1	K03545
lcl|CP002786.1_cdsid_AEF39540.1	K01358
lcl|CP002786.1_cdsid_AEF39541.1	K01358
lcl|CP002786.1_cdsid_AEF39542.1	K03544
lcl|CP002786.1_cdsid_AEF39543.1	K03786
lcl|CP002786.1_cdsid_AEF39544.1	K01303
lcl|CP002786.1_cdsid_AEF39545.1	K02035
lcl|CP002786.1_cdsid_AEF39546.1	K02033
lcl|CP002786.1_cdsid_AEF39547.1	K02034
lcl|CP002786.1_cdsid_AEF39548.1	K02031
lcl|CP002786.1_cdsid_AEF39549.1	K02016
lcl|CP002786.1_cdsid_AEF39551.1
lcl|CP002786.1_cdsid_AEF39550.1
lcl|CP002786.1_cdsid_AEF39552.1
lcl|CP002786.1_cdsid_AEF39553.1
lcl|CP002786.1_cdsid_AEF39554.1
lcl|CP002786.1_cdsid_AEF39555.1	K01442
lcl|CP002786.1_cdsid_AEF39556.1	K06915
lcl|CP002786.1_cdsid_AEF39557.1
lcl|CP002786.1_cdsid_AEF39558.1	K06911
lcl|CP002786.1_cdsid_AEF39559.1
lcl|CP002786.1_cdsid_AEF39560.1
lcl|CP002786.1_cdsid_AEF39561.1
lcl|CP002786.1_cdsid_AEF39562.1
lcl|CP002786.1_cdsid_AEF39563.1
lcl|CP002786.1_cdsid_AEF39564.1
lcl|CP002786.1_cdsid_AEF39565.1
lcl|CP002786.1_cdsid_AEF39566.1
lcl|CP002786.1_cdsid_AEF39567.1	K13419
lcl|CP002786.1_cdsid_AEF39568.1
lcl|CP002786.1_cdsid_AEF39569.1
lcl|CP002786.1_cdsid_AEF39570.1	K01873
lcl|CP002786.1_cdsid_AEF39571.1	K11754
lcl|CP002786.1_cdsid_AEF39572.1
lcl|CP002786.1_cdsid_AEF39573.1	K00940
lcl|CP002786.1_cdsid_AEF39574.1	K08300
lcl|CP002786.1_cdsid_AEF39575.1	K02888
lcl|CP002786.1_cdsid_AEF39576.1	K02899
lcl|CP002786.1_cdsid_AEF39577.1	K03979
lcl|CP002786.1_cdsid_AEF39578.1	K00931
lcl|CP002786.1_cdsid_AEF39579.1	K03741
lcl|CP002786.1_cdsid_AEF39580.1	K03325
lcl|CP002786.1_cdsid_AEF39581.1	K03892
lcl|CP002786.1_cdsid_AEF39582.1	K11414
lcl|CP002786.1_cdsid_AEF39583.1
lcl|CP002786.1_cdsid_AEF39584.1	K00836
lcl|CP002786.1_cdsid_AEF39585.1
lcl|CP002786.1_cdsid_AEF39586.1	K00852
lcl|CP002786.1_cdsid_AEF39587.1	K00147
lcl|CP002786.1_cdsid_AEF39588.1
lcl|CP002786.1_cdsid_AEF39589.1	K07161
lcl|CP002786.1_cdsid_AEF39590.1	K00969
lcl|CP002786.1_cdsid_AEF39591.1	K09710
lcl|CP002786.1_cdsid_AEF39592.1	K15634
lcl|CP002786.1_cdsid_AEF39593.1
lcl|CP002786.1_cdsid_AEF39594.1
lcl|CP002786.1_cdsid_AEF39595.1	K02237
lcl|CP002786.1_cdsid_AEF39596.1	K02238
lcl|CP002786.1_cdsid_AEF39597.1	K02340
lcl|CP002786.1_cdsid_AEF39598.1	K02968
lcl|CP002786.1_cdsid_AEF39599.1
lcl|CP002786.1_cdsid_AEF39600.1
lcl|CP002786.1_cdsid_AEF39601.1
lcl|CP002786.1_cdsid_AEF39602.1
lcl|CP002786.1_cdsid_AEF39603.1	K01446
lcl|CP002786.1_cdsid_AEF39604.1	K03596
lcl|CP002786.1_cdsid_AEF39605.1
lcl|CP002786.1_cdsid_AEF39606.1
lcl|CP002786.1_cdsid_AEF39607.1	K06998
lcl|CP002786.1_cdsid_AEF39608.1
lcl|CP002786.1_cdsid_AEF39609.1	K00119
lcl|CP002786.1_cdsid_AEF39610.1
lcl|CP002786.1_cdsid_AEF39611.1
lcl|CP002786.1_cdsid_AEF39612.1
lcl|CP002786.1_cdsid_AEF39613.1
lcl|CP002786.1_cdsid_AEF39614.1
lcl|CP002786.1_cdsid_AEF39615.1
lcl|CP002786.1_cdsid_AEF39616.1
lcl|CP002786.1_cdsid_AEF39617.1
lcl|CP002786.1_cdsid_AEF39618.1
lcl|CP002786.1_cdsid_AEF39619.1
lcl|CP002786.1_cdsid_AEF39620.1
lcl|CP002786.1_cdsid_AEF39621.1
lcl|CP002786.1_cdsid_AEF39622.1
lcl|CP002786.1_cdsid_AEF39623.1
lcl|CP002786.1_cdsid_AEF39624.1
lcl|CP002786.1_cdsid_AEF39625.1
lcl|CP002786.1_cdsid_AEF39626.1
lcl|CP002786.1_cdsid_AEF39627.1
lcl|CP002786.1_cdsid_AEF39628.1	K00459
lcl|CP002786.1_cdsid_AEF39629.1
lcl|CP002786.1_cdsid_AEF39630.1
lcl|CP002786.1_cdsid_AEF39631.1
lcl|CP002786.1_cdsid_AEF39632.1
lcl|CP002786.1_cdsid_AEF39633.1
lcl|CP002786.1_cdsid_AEF39634.1	K02048
lcl|CP002786.1_cdsid_AEF39635.1	K02046
lcl|CP002786.1_cdsid_AEF39636.1	K02047
lcl|CP002786.1_cdsid_AEF39637.1	K02045
lcl|CP002786.1_cdsid_AEF39638.1
lcl|CP002786.1_cdsid_AEF39639.1	K00955
lcl|CP002786.1_cdsid_AEF39640.1	K00957
lcl|CP002786.1_cdsid_AEF39641.1	K00390
lcl|CP002786.1_cdsid_AEF39642.1
lcl|CP002786.1_cdsid_AEF39643.1	K00392
lcl|CP002786.1_cdsid_AEF39644.1	K02495
lcl|CP002786.1_cdsid_AEF39645.1	K03705
lcl|CP002786.1_cdsid_AEF39646.1	K03686
lcl|CP002786.1_cdsid_AEF39647.1	K09761
lcl|CP002786.1_cdsid_AEF39648.1
lcl|CP002786.1_cdsid_AEF39649.1
lcl|CP002786.1_cdsid_AEF39650.1	K06217
lcl|CP002786.1_cdsid_AEF39651.1	K07042
lcl|CP002786.1_cdsid_AEF39652.1
lcl|CP002786.1_cdsid_AEF39653.1	K03595
lcl|CP002786.1_cdsid_AEF39654.1	K02040
lcl|CP002786.1_cdsid_AEF39655.1	K02037
lcl|CP002786.1_cdsid_AEF39656.1	K02038
lcl|CP002786.1_cdsid_AEF39657.1	K02036
lcl|CP002786.1_cdsid_AEF39658.1	K02036
lcl|CP002786.1_cdsid_AEF39659.1
lcl|CP002786.1_cdsid_AEF39660.1	K03584
lcl|CP002786.1_cdsid_AEF39661.1	K00806
lcl|CP002786.1_cdsid_AEF39662.1	K03711
lcl|CP002786.1_cdsid_AEF39663.1	K03892
lcl|CP002786.1_cdsid_AEF39664.1	K01880
lcl|CP002786.1_cdsid_AEF39665.1
lcl|CP002786.1_cdsid_AEF39666.1
lcl|CP002786.1_cdsid_AEF39667.1	K01129
lcl|CP002786.1_cdsid_AEF39668.1	K02316
lcl|CP002786.1_cdsid_AEF39669.1
lcl|CP002786.1_cdsid_AEF39670.1
lcl|CP002786.1_cdsid_AEF39671.1
lcl|CP002786.1_cdsid_AEF39672.1
lcl|CP002786.1_cdsid_AEF39673.1
lcl|CP002786.1_cdsid_AEF39674.1
lcl|CP002786.1_cdsid_AEF39675.1	K09458
lcl|CP002786.1_cdsid_AEF39676.1	K02078
lcl|CP002786.1_cdsid_AEF39677.1	K00645
lcl|CP002786.1_cdsid_AEF39678.1
lcl|CP002786.1_cdsid_AEF39679.1	K00163
lcl|CP002786.1_cdsid_AEF39680.1
lcl|CP002786.1_cdsid_AEF39681.1
lcl|CP002786.1_cdsid_AEF39682.1	K03386
lcl|CP002786.1_cdsid_AEF39683.1	K08864
lcl|CP002786.1_cdsid_AEF39684.1
lcl|CP002786.1_cdsid_AEF39685.1
lcl|CP002786.1_cdsid_AEF39686.1
lcl|CP002786.1_cdsid_AEF39687.1
lcl|CP002786.1_cdsid_AEF39688.1	K02003
lcl|CP002786.1_cdsid_AEF39689.1
lcl|CP002786.1_cdsid_AEF39690.1
lcl|CP002786.1_cdsid_AEF39691.1	K01104
lcl|CP002786.1_cdsid_AEF39692.1
lcl|CP002786.1_cdsid_AEF39693.1
lcl|CP002786.1_cdsid_AEF39694.1
lcl|CP002786.1_cdsid_AEF39695.1	K07164
lcl|CP002786.1_cdsid_AEF39696.1	K15634
lcl|CP002786.1_cdsid_AEF39697.1
lcl|CP002786.1_cdsid_AEF39698.1
lcl|CP002786.1_cdsid_AEF39699.1
lcl|CP002786.1_cdsid_AEF39700.1
lcl|CP002786.1_cdsid_AEF39701.1
lcl|CP002786.1_cdsid_AEF39702.1
lcl|CP002786.1_cdsid_AEF39703.1	K00606
lcl|CP002786.1_cdsid_AEF39704.1	K01423
lcl|CP002786.1_cdsid_AEF39705.1	K01915
lcl|CP002786.1_cdsid_AEF39706.1	K00982
lcl|CP002786.1_cdsid_AEF39707.1
lcl|CP002786.1_cdsid_AEF39708.1	K01915
lcl|CP002786.1_cdsid_AEF39709.1
lcl|CP002786.1_cdsid_AEF39710.1
lcl|CP002786.1_cdsid_AEF39711.1	K03644
lcl|CP002786.1_cdsid_AEF39712.1	K03801
lcl|CP002786.1_cdsid_AEF39713.1	K07071
lcl|CP002786.1_cdsid_AEF39714.1	K00658
lcl|CP002786.1_cdsid_AEF39715.1
lcl|CP002786.1_cdsid_AEF39716.1	K01255
lcl|CP002786.1_cdsid_AEF39717.1	K00605
lcl|CP002786.1_cdsid_AEF39718.1	K00826
lcl|CP002786.1_cdsid_AEF39719.1	K02233
lcl|CP002786.1_cdsid_AEF39720.1	K00768
lcl|CP002786.1_cdsid_AEF39721.1	K02231
lcl|CP002786.1_cdsid_AEF39722.1
lcl|CP002786.1_cdsid_AEF39723.1
lcl|CP002786.1_cdsid_AEF39724.1	K00856
lcl|CP002786.1_cdsid_AEF39725.1	K01953
lcl|CP002786.1_cdsid_AEF39726.1	K02275
lcl|CP002786.1_cdsid_AEF39727.1
lcl|CP002786.1_cdsid_AEF39728.1	K07089
lcl|CP002786.1_cdsid_AEF39729.1
lcl|CP002786.1_cdsid_AEF39730.1	K03891
lcl|CP002786.1_cdsid_AEF39731.1	K03890
lcl|CP002786.1_cdsid_AEF39732.1	K03889
lcl|CP002786.1_cdsid_AEF39733.1	K02276
lcl|CP002786.1_cdsid_AEF39734.1
lcl|CP002786.1_cdsid_AEF39735.1	K00766
lcl|CP002786.1_cdsid_AEF39736.1
lcl|CP002786.1_cdsid_AEF39737.1	K02342
lcl|CP002786.1_cdsid_AEF39738.1
lcl|CP002786.1_cdsid_AEF39739.1
lcl|CP002786.1_cdsid_AEF39740.1
lcl|CP002786.1_cdsid_AEF39741.1
lcl|CP002786.1_cdsid_AEF39742.1
lcl|CP002786.1_cdsid_AEF39743.1	K13668
lcl|CP002786.1_cdsid_AEF39744.1	K01897
lcl|CP002786.1_cdsid_AEF39745.1
lcl|CP002786.1_cdsid_AEF39746.1
lcl|CP002786.1_cdsid_AEF39747.1	K01551
lcl|CP002786.1_cdsid_AEF39748.1
lcl|CP002786.1_cdsid_AEF39749.1	K00845
lcl|CP002786.1_cdsid_AEF39750.1	K00655
lcl|CP002786.1_cdsid_AEF39751.1
lcl|CP002786.1_cdsid_AEF39752.1	K01626
lcl|CP002786.1_cdsid_AEF39753.1	K08884
lcl|CP002786.1_cdsid_AEF39755.1
lcl|CP002786.1_cdsid_AEF39754.1
lcl|CP002786.1_cdsid_AEF39756.1	K02291
lcl|CP002786.1_cdsid_AEF39757.1	K14337
lcl|CP002786.1_cdsid_AEF39758.1	K10209
lcl|CP002786.1_cdsid_AEF39759.1	K13787
lcl|CP002786.1_cdsid_AEF39760.1	K00297
lcl|CP002786.1_cdsid_AEF39761.1
lcl|CP002786.1_cdsid_AEF39762.1
lcl|CP002786.1_cdsid_AEF39763.1	K08977
lcl|CP002786.1_cdsid_AEF39764.1	K02292
lcl|CP002786.1_cdsid_AEF39765.1
lcl|CP002786.1_cdsid_AEF39766.1
lcl|CP002786.1_cdsid_AEF39767.1
lcl|CP002786.1_cdsid_AEF39768.1
lcl|CP002786.1_cdsid_AEF39769.1
lcl|CP002786.1_cdsid_AEF39770.1	K03925
lcl|CP002786.1_cdsid_AEF39771.1	K03438
lcl|CP002786.1_cdsid_AEF39772.1
lcl|CP002786.1_cdsid_AEF39773.1	K03587
lcl|CP002786.1_cdsid_AEF39774.1	K01928
lcl|CP002786.1_cdsid_AEF39775.1	K01929
lcl|CP002786.1_cdsid_AEF39776.1	K01000
lcl|CP002786.1_cdsid_AEF39777.1	K01925
lcl|CP002786.1_cdsid_AEF39778.1	K03588
lcl|CP002786.1_cdsid_AEF39779.1	K02563
lcl|CP002786.1_cdsid_AEF39780.1	K01924
lcl|CP002786.1_cdsid_AEF39781.1	K03589
lcl|CP002786.1_cdsid_AEF39782.1	K03531
lcl|CP002786.1_cdsid_AEF39783.1	K05810
lcl|CP002786.1_cdsid_AEF39784.1	K06997
lcl|CP002786.1_cdsid_AEF39785.1	K09772
lcl|CP002786.1_cdsid_AEF39786.1	K02221
lcl|CP002786.1_cdsid_AEF39787.1
lcl|CP002786.1_cdsid_AEF39788.1	K06044
lcl|CP002786.1_cdsid_AEF39789.1	K02438
lcl|CP002786.1_cdsid_AEF39790.1	K00975
lcl|CP002786.1_cdsid_AEF39791.1	K01835
lcl|CP002786.1_cdsid_AEF39792.1	K00688
lcl|CP002786.1_cdsid_AEF39793.1	K16148
lcl|CP002786.1_cdsid_AEF39794.1	K16147
lcl|CP002786.1_cdsid_AEF39795.1	K00700
lcl|CP002786.1_cdsid_AEF39796.1	K10536
lcl|CP002786.1_cdsid_AEF39797.1	K12251
lcl|CP002786.1_cdsid_AEF39798.1
lcl|CP002786.1_cdsid_AEF39799.1
lcl|CP002786.1_cdsid_AEF39800.1
lcl|CP002786.1_cdsid_AEF39801.1
lcl|CP002786.1_cdsid_AEF39802.1
lcl|CP002786.1_cdsid_AEF39803.1
lcl|CP002786.1_cdsid_AEF39804.1
lcl|CP002786.1_cdsid_AEF39805.1
lcl|CP002786.1_cdsid_AEF39806.1
lcl|CP002786.1_cdsid_AEF39807.1	K07001
lcl|CP002786.1_cdsid_AEF39808.1
lcl|CP002786.1_cdsid_AEF39809.1
lcl|CP002786.1_cdsid_AEF39810.1	K00865
lcl|CP002786.1_cdsid_AEF39811.1	K01644
lcl|CP002786.1_cdsid_AEF39812.1
lcl|CP002786.1_cdsid_AEF39813.1	K00135
lcl|CP002786.1_cdsid_AEF39814.1	K07250
lcl|CP002786.1_cdsid_AEF39815.1
lcl|CP002786.1_cdsid_AEF39816.1	K15371
lcl|CP002786.1_cdsid_AEF39817.1
lcl|CP002786.1_cdsid_AEF39818.1	K01870
lcl|CP002786.1_cdsid_AEF39819.1
lcl|CP002786.1_cdsid_AEF39820.1
lcl|CP002786.1_cdsid_AEF39821.1
lcl|CP002786.1_cdsid_AEF39822.1	K03101
lcl|CP002786.1_cdsid_AEF39823.1	K06180
lcl|CP002786.1_cdsid_AEF39824.1
lcl|CP002786.1_cdsid_AEF39825.1	K05786
lcl|CP002786.1_cdsid_AEF39826.1	K01480
lcl|CP002786.1_cdsid_AEF39827.1	K08590
lcl|CP002786.1_cdsid_AEF39828.1	K02337
lcl|CP002786.1_cdsid_AEF39829.1
lcl|CP002786.1_cdsid_AEF39830.1
lcl|CP002786.1_cdsid_AEF39831.1	K01754
lcl|CP002786.1_cdsid_AEF39832.1
lcl|CP002786.1_cdsid_AEF39833.1
lcl|CP002786.1_cdsid_AEF39834.1
lcl|CP002786.1_cdsid_AEF39835.1
lcl|CP002786.1_cdsid_AEF39836.1	K03088
lcl|CP002786.1_cdsid_AEF39837.1	K00833
lcl|CP002786.1_cdsid_AEF39838.1	K00652
lcl|CP002786.1_cdsid_AEF39839.1	K01935
lcl|CP002786.1_cdsid_AEF39840.1	K01012
lcl|CP002786.1_cdsid_AEF39841.1
lcl|CP002786.1_cdsid_AEF39842.1
lcl|CP002786.1_cdsid_AEF39843.1	K03090
lcl|CP002786.1_cdsid_AEF39844.1
lcl|CP002786.1_cdsid_AEF39845.1
lcl|CP002786.1_cdsid_AEF39846.1
lcl|CP002786.1_cdsid_AEF39847.1
lcl|CP002786.1_cdsid_AEF39848.1
lcl|CP002786.1_cdsid_AEF39849.1
lcl|CP002786.1_cdsid_AEF39850.1
lcl|CP002786.1_cdsid_AEF39851.1	K07011
lcl|CP002786.1_cdsid_AEF39852.1
lcl|CP002786.1_cdsid_AEF39853.1
lcl|CP002786.1_cdsid_AEF39854.1	K03857
lcl|CP002786.1_cdsid_AEF39855.1
lcl|CP002786.1_cdsid_AEF39856.1
lcl|CP002786.1_cdsid_AEF39857.1
lcl|CP002786.1_cdsid_AEF39858.1
lcl|CP002786.1_cdsid_AEF39859.1
lcl|CP002786.1_cdsid_AEF39860.1
lcl|CP002786.1_cdsid_AEF39861.1
lcl|CP002786.1_cdsid_AEF39862.1
lcl|CP002786.1_cdsid_AEF39863.1
lcl|CP002786.1_cdsid_AEF39864.1
lcl|CP002786.1_cdsid_AEF39865.1
lcl|CP002786.1_cdsid_AEF39866.1
lcl|CP002786.1_cdsid_AEF39867.1	K00121
lcl|CP002786.1_cdsid_AEF39868.1
lcl|CP002786.1_cdsid_AEF39869.1
lcl|CP002786.1_cdsid_AEF39870.1	K01091
lcl|CP002786.1_cdsid_AEF39871.1
lcl|CP002786.1_cdsid_AEF39872.1	K03781
lcl|CP002786.1_cdsid_AEF39873.1
lcl|CP002786.1_cdsid_AEF39874.1
lcl|CP002786.1_cdsid_AEF39875.1
lcl|CP002786.1_cdsid_AEF39876.1	K05349
lcl|CP002786.1_cdsid_AEF39877.1
lcl|CP002786.1_cdsid_AEF39878.1
lcl|CP002786.1_cdsid_AEF39879.1
lcl|CP002786.1_cdsid_AEF39880.1
lcl|CP002786.1_cdsid_AEF39881.1
lcl|CP002786.1_cdsid_AEF39882.1	K03517
lcl|CP002786.1_cdsid_AEF39883.1	K00278
lcl|CP002786.1_cdsid_AEF39884.1	K00767
lcl|CP002786.1_cdsid_AEF39885.1
lcl|CP002786.1_cdsid_AEF39886.1
lcl|CP002786.1_cdsid_AEF39887.1	K01342
lcl|CP002786.1_cdsid_AEF39888.1
lcl|CP002786.1_cdsid_AEF39889.1
lcl|CP002786.1_cdsid_AEF39890.1	K00013
lcl|CP002786.1_cdsid_AEF39891.1	K00817
lcl|CP002786.1_cdsid_AEF39892.1	K01693
lcl|CP002786.1_cdsid_AEF39893.1
lcl|CP002786.1_cdsid_AEF39894.1	K02501
lcl|CP002786.1_cdsid_AEF39895.1
lcl|CP002786.1_cdsid_AEF39896.1	K01814
lcl|CP002786.1_cdsid_AEF39897.1	K01092
lcl|CP002786.1_cdsid_AEF39898.1	K02500
lcl|CP002786.1_cdsid_AEF39899.1	K01496
lcl|CP002786.1_cdsid_AEF39900.1
lcl|CP002786.1_cdsid_AEF39901.1
lcl|CP002786.1_cdsid_AEF39902.1
lcl|CP002786.1_cdsid_AEF39903.1
lcl|CP002786.1_cdsid_AEF39904.1	K06889
lcl|CP002786.1_cdsid_AEF39905.1	K01657
lcl|CP002786.1_cdsid_AEF39906.1
lcl|CP002786.1_cdsid_AEF39907.1	K01609
lcl|CP002786.1_cdsid_AEF39908.1	K01696
lcl|CP002786.1_cdsid_AEF39909.1	K01695
lcl|CP002786.1_cdsid_AEF39910.1
lcl|CP002786.1_cdsid_AEF39911.1
lcl|CP002786.1_cdsid_AEF39912.1	K00265
lcl|CP002786.1_cdsid_AEF39913.1
lcl|CP002786.1_cdsid_AEF39914.1	K00873
lcl|CP002786.1_cdsid_AEF39915.1
lcl|CP002786.1_cdsid_AEF39916.1
lcl|CP002786.1_cdsid_AEF39917.1
lcl|CP002786.1_cdsid_AEF39918.1
lcl|CP002786.1_cdsid_AEF39919.1
lcl|CP002786.1_cdsid_AEF39921.1
lcl|CP002786.1_cdsid_AEF39920.1
lcl|CP002786.1_cdsid_AEF39922.1
lcl|CP002786.1_cdsid_AEF39923.1	K07183
lcl|CP002786.1_cdsid_AEF39924.1	K01999
lcl|CP002786.1_cdsid_AEF39925.1	K01996
lcl|CP002786.1_cdsid_AEF39926.1	K11957
lcl|CP002786.1_cdsid_AEF39927.1	K01998
lcl|CP002786.1_cdsid_AEF39928.1	K11956
lcl|CP002786.1_cdsid_AEF39929.1	K02335
lcl|CP002786.1_cdsid_AEF39930.1
lcl|CP002786.1_cdsid_AEF39931.1	K13633
lcl|CP002786.1_cdsid_AEF39932.1
lcl|CP002786.1_cdsid_AEF39933.1
lcl|CP002786.1_cdsid_AEF39934.1	K00030
lcl|CP002786.1_cdsid_AEF39935.1
lcl|CP002786.1_cdsid_AEF39936.1	K07020
lcl|CP002786.1_cdsid_AEF39937.1
lcl|CP002786.1_cdsid_AEF39938.1
lcl|CP002786.1_cdsid_AEF39939.1	K02945
lcl|CP002786.1_cdsid_AEF39940.1	K00859
lcl|CP002786.1_cdsid_AEF39941.1	K09146
lcl|CP002786.1_cdsid_AEF39942.1	K03702
lcl|CP002786.1_cdsid_AEF39943.1
lcl|CP002786.1_cdsid_AEF39944.1
lcl|CP002786.1_cdsid_AEF39945.1
lcl|CP002786.1_cdsid_AEF39946.1	K03657
lcl|CP002786.1_cdsid_AEF39947.1
lcl|CP002786.1_cdsid_AEF39948.1
lcl|CP002786.1_cdsid_AEF39949.1	K03701
lcl|CP002786.1_cdsid_AEF39950.1
lcl|CP002786.1_cdsid_AEF39951.1	K02520
lcl|CP002786.1_cdsid_AEF39952.1	K02916
lcl|CP002786.1_cdsid_AEF39953.1	K02887
lcl|CP002786.1_cdsid_AEF39954.1	K03437
lcl|CP002786.1_cdsid_AEF39955.1	K01889
lcl|CP002786.1_cdsid_AEF39956.1	K01890
lcl|CP002786.1_cdsid_AEF39957.1
lcl|CP002786.1_cdsid_AEF39958.1	K00145
lcl|CP002786.1_cdsid_AEF39959.1	K00620
lcl|CP002786.1_cdsid_AEF39960.1	K00930
lcl|CP002786.1_cdsid_AEF39961.1	K00818
lcl|CP002786.1_cdsid_AEF39962.1	K00611
lcl|CP002786.1_cdsid_AEF39963.1	K03402
lcl|CP002786.1_cdsid_AEF39964.1	K01940
lcl|CP002786.1_cdsid_AEF39965.1	K01755
lcl|CP002786.1_cdsid_AEF39966.1	K03822
lcl|CP002786.1_cdsid_AEF39967.1
lcl|CP002786.1_cdsid_AEF39968.1
lcl|CP002786.1_cdsid_AEF39969.1	K03652
lcl|CP002786.1_cdsid_AEF39970.1	K01866
lcl|CP002786.1_cdsid_AEF39971.1
lcl|CP002786.1_cdsid_AEF39972.1
lcl|CP002786.1_cdsid_AEF39973.1
lcl|CP002786.1_cdsid_AEF39974.1	K06442
lcl|CP002786.1_cdsid_AEF39975.1
lcl|CP002786.1_cdsid_AEF39976.1	K00858
lcl|CP002786.1_cdsid_AEF39977.1	K03631
lcl|CP002786.1_cdsid_AEF39978.1
lcl|CP002786.1_cdsid_AEF39979.1
lcl|CP002786.1_cdsid_AEF39980.1	K01937
lcl|CP002786.1_cdsid_AEF39981.1	K01515
lcl|CP002786.1_cdsid_AEF39982.1	K04763
lcl|CP002786.1_cdsid_AEF39983.1	K03496
lcl|CP002786.1_cdsid_AEF39984.1	K05896
lcl|CP002786.1_cdsid_AEF39985.1	K06024
lcl|CP002786.1_cdsid_AEF39986.1	K06178
lcl|CP002786.1_cdsid_AEF39987.1	K00945
lcl|CP002786.1_cdsid_AEF39988.1	K03977
lcl|CP002786.1_cdsid_AEF39989.1
lcl|CP002786.1_cdsid_AEF39990.1
lcl|CP002786.1_cdsid_AEF39991.1
lcl|CP002786.1_cdsid_AEF39992.1
lcl|CP002786.1_cdsid_AEF39993.1	K08167
lcl|CP002786.1_cdsid_AEF39994.1
lcl|CP002786.1_cdsid_AEF39995.1
lcl|CP002786.1_cdsid_AEF39996.1
lcl|CP002786.1_cdsid_AEF39997.1
lcl|CP002786.1_cdsid_AEF39998.1
lcl|CP002786.1_cdsid_AEF39999.1
lcl|CP002786.1_cdsid_AEF40000.1
lcl|CP002786.1_cdsid_AEF40001.1
lcl|CP002786.1_cdsid_AEF40002.1	K05568
lcl|CP002786.1_cdsid_AEF40003.1
lcl|CP002786.1_cdsid_AEF40004.1
lcl|CP002786.1_cdsid_AEF40005.1
lcl|CP002786.1_cdsid_AEF40006.1	K03110
lcl|CP002786.1_cdsid_AEF40007.1
lcl|CP002786.1_cdsid_AEF40008.1	K03320
lcl|CP002786.1_cdsid_AEF40009.1	K04751
lcl|CP002786.1_cdsid_AEF40010.1	K00990
lcl|CP002786.1_cdsid_AEF40011.1	K03106
lcl|CP002786.1_cdsid_AEF40012.1
lcl|CP002786.1_cdsid_AEF40013.1
lcl|CP002786.1_cdsid_AEF40014.1
lcl|CP002786.1_cdsid_AEF40015.1	K02959
lcl|CP002786.1_cdsid_AEF40016.1	K06960
lcl|CP002786.1_cdsid_AEF40017.1	K02860
lcl|CP002786.1_cdsid_AEF40018.1	K00554
lcl|CP002786.1_cdsid_AEF40019.1	K06959
lcl|CP002786.1_cdsid_AEF40020.1	K02884
lcl|CP002786.1_cdsid_AEF40021.1	K03100
lcl|CP002786.1_cdsid_AEF40022.1	K03470
lcl|CP002786.1_cdsid_AEF40023.1
lcl|CP002786.1_cdsid_AEF40024.1
lcl|CP002786.1_cdsid_AEF40025.1	K07460
lcl|CP002786.1_cdsid_AEF40026.1	K07391
lcl|CP002786.1_cdsid_AEF40027.1	K04096
lcl|CP002786.1_cdsid_AEF40028.1	K03733
lcl|CP002786.1_cdsid_AEF40029.1
lcl|CP002786.1_cdsid_AEF40030.1	K02967
lcl|CP002786.1_cdsid_AEF40031.1	K02357
lcl|CP002786.1_cdsid_AEF40032.1	K09903
lcl|CP002786.1_cdsid_AEF40033.1	K02838
lcl|CP002786.1_cdsid_AEF40034.1	K00981
lcl|CP002786.1_cdsid_AEF40035.1
lcl|CP002786.1_cdsid_AEF40036.1
lcl|CP002786.1_cdsid_AEF40037.1	K06941
lcl|CP002786.1_cdsid_AEF40038.1
lcl|CP002786.1_cdsid_AEF40039.1	K00099
lcl|CP002786.1_cdsid_AEF40040.1	K01417
lcl|CP002786.1_cdsid_AEF40041.1	K03526
lcl|CP002786.1_cdsid_AEF40042.1	K06976
lcl|CP002786.1_cdsid_AEF40043.1	K01265
lcl|CP002786.1_cdsid_AEF40044.1	K02232
lcl|CP002786.1_cdsid_AEF40045.1	K00111
lcl|CP002786.1_cdsid_AEF40046.1
lcl|CP002786.1_cdsid_AEF40047.1	K00803
lcl|CP002786.1_cdsid_AEF40048.1	K07029
lcl|CP002786.1_cdsid_AEF40049.1
lcl|CP002786.1_cdsid_AEF40050.1	K01990
lcl|CP002786.1_cdsid_AEF40051.1
lcl|CP002786.1_cdsid_AEF40052.1
lcl|CP002786.1_cdsid_AEF40053.1
lcl|CP002786.1_cdsid_AEF40054.1
lcl|CP002786.1_cdsid_AEF40055.1	K00383
lcl|CP002786.1_cdsid_AEF40056.1
lcl|CP002786.1_cdsid_AEF40057.1	K00116
lcl|CP002786.1_cdsid_AEF40058.1	K03404
lcl|CP002786.1_cdsid_AEF40059.1	K00798
lcl|CP002786.1_cdsid_AEF40060.1	K02224
lcl|CP002786.1_cdsid_AEF40061.1
lcl|CP002786.1_cdsid_AEF40062.1
lcl|CP002786.1_cdsid_AEF40063.1	K02302
lcl|CP002786.1_cdsid_AEF40064.1
lcl|CP002786.1_cdsid_AEF40065.1
lcl|CP002786.1_cdsid_AEF40066.1	K01881
lcl|CP002786.1_cdsid_AEF40067.1	K00599
lcl|CP002786.1_cdsid_AEF40068.1
lcl|CP002786.1_cdsid_AEF40069.1	K09748
lcl|CP002786.1_cdsid_AEF40070.1	K02600
lcl|CP002786.1_cdsid_AEF40071.1
lcl|CP002786.1_cdsid_AEF40072.1
lcl|CP002786.1_cdsid_AEF40073.1	K02519
lcl|CP002786.1_cdsid_AEF40074.1	K09764
lcl|CP002786.1_cdsid_AEF40075.1	K02834
lcl|CP002786.1_cdsid_AEF40076.1	K06881
lcl|CP002786.1_cdsid_AEF40077.1
lcl|CP002786.1_cdsid_AEF40078.1
lcl|CP002786.1_cdsid_AEF40079.1
lcl|CP002786.1_cdsid_AEF40080.1	K03177
lcl|CP002786.1_cdsid_AEF40081.1	K03709
lcl|CP002786.1_cdsid_AEF40082.1	K11602
lcl|CP002786.1_cdsid_AEF40083.1	K11607
lcl|CP002786.1_cdsid_AEF40084.1	K11604
lcl|CP002786.1_cdsid_AEF40085.1	K11753
lcl|CP002786.1_cdsid_AEF40086.1
lcl|CP002786.1_cdsid_AEF40087.1	K02956
lcl|CP002786.1_cdsid_AEF40088.1	K00962
lcl|CP002786.1_cdsid_AEF40089.1	K01417
lcl|CP002786.1_cdsid_AEF40090.1	K00215
lcl|CP002786.1_cdsid_AEF40091.1
lcl|CP002786.1_cdsid_AEF40092.1
lcl|CP002786.1_cdsid_AEF40093.1
lcl|CP002786.1_cdsid_AEF40094.1
lcl|CP002786.1_cdsid_AEF40095.1	K03465
lcl|CP002786.1_cdsid_AEF40096.1	K01714
lcl|CP002786.1_cdsid_AEF40097.1	K07021
lcl|CP002786.1_cdsid_AEF40098.1
lcl|CP002786.1_cdsid_AEF40099.1
lcl|CP002786.1_cdsid_AEF40100.1
lcl|CP002786.1_cdsid_AEF40101.1
lcl|CP002786.1_cdsid_AEF40102.1
lcl|CP002786.1_cdsid_AEF40103.1	K05515
lcl|CP002786.1_cdsid_AEF40104.1	K03569
lcl|CP002786.1_cdsid_AEF40105.1
lcl|CP002786.1_cdsid_AEF40106.1
lcl|CP002786.1_cdsid_AEF40107.1
lcl|CP002786.1_cdsid_AEF40108.1
lcl|CP002786.1_cdsid_AEF40109.1
lcl|CP002786.1_cdsid_AEF40110.1
lcl|CP002786.1_cdsid_AEF40111.1
lcl|CP002786.1_cdsid_AEF40112.1	K14445
lcl|CP002786.1_cdsid_AEF40113.1	K13821
lcl|CP002786.1_cdsid_AEF40114.1
lcl|CP002786.1_cdsid_AEF40115.1
lcl|CP002786.1_cdsid_AEF40116.1
lcl|CP002786.1_cdsid_AEF40117.1	K03310
lcl|CP002786.1_cdsid_AEF40118.1
lcl|CP002786.1_cdsid_AEF40119.1
lcl|CP002786.1_cdsid_AEF40120.1
lcl|CP002786.1_cdsid_AEF40121.1	K01187
lcl|CP002786.1_cdsid_AEF40122.1	K02023
lcl|CP002786.1_cdsid_AEF40123.1	K15772
lcl|CP002786.1_cdsid_AEF40124.1	K10109
lcl|CP002786.1_cdsid_AEF40125.1	K15770
lcl|CP002786.1_cdsid_AEF40126.1	K01187
lcl|CP002786.1_cdsid_AEF40127.1	K05499
lcl|CP002786.1_cdsid_AEF40128.1	K00065
lcl|CP002786.1_cdsid_AEF40129.1	K00249
lcl|CP002786.1_cdsid_AEF40130.1	K00257
lcl|CP002786.1_cdsid_AEF40131.1
lcl|CP002786.1_cdsid_AEF40132.1	K07222
lcl|CP002786.1_cdsid_AEF40133.1
lcl|CP002786.1_cdsid_AEF40134.1
lcl|CP002786.1_cdsid_AEF40135.1
lcl|CP002786.1_cdsid_AEF40136.1	K03466
lcl|CP002786.1_cdsid_AEF40137.1	K05794
lcl|CP002786.1_cdsid_AEF40138.1
lcl|CP002786.1_cdsid_AEF40139.1
lcl|CP002786.1_cdsid_AEF40140.1
lcl|CP002786.1_cdsid_AEF40141.1	K00619
lcl|CP002786.1_cdsid_AEF40142.1	K00995
lcl|CP002786.1_cdsid_AEF40143.1	K03742
lcl|CP002786.1_cdsid_AEF40144.1
lcl|CP002786.1_cdsid_AEF40145.1
lcl|CP002786.1_cdsid_AEF40146.1
lcl|CP002786.1_cdsid_AEF40147.1
lcl|CP002786.1_cdsid_AEF40148.1
lcl|CP002786.1_cdsid_AEF40149.1
lcl|CP002786.1_cdsid_AEF40150.1
lcl|CP002786.1_cdsid_AEF40151.1	K03553
lcl|CP002786.1_cdsid_AEF40152.1
lcl|CP002786.1_cdsid_AEF40153.1
lcl|CP002786.1_cdsid_AEF40154.1
lcl|CP002786.1_cdsid_AEF40155.1
lcl|CP002786.1_cdsid_AEF40156.1	K07080
lcl|CP002786.1_cdsid_AEF40157.1	K07086
lcl|CP002786.1_cdsid_AEF40158.1
lcl|CP002786.1_cdsid_AEF40159.1	K06168
lcl|CP002786.1_cdsid_AEF40160.1
lcl|CP002786.1_cdsid_AEF40161.1
lcl|CP002786.1_cdsid_AEF40162.1
lcl|CP002786.1_cdsid_AEF40163.1	K00791
lcl|CP002786.1_cdsid_AEF40164.1	K02529
lcl|CP002786.1_cdsid_AEF40165.1
lcl|CP002786.1_cdsid_AEF40166.1	K02025
lcl|CP002786.1_cdsid_AEF40167.1	K02026
lcl|CP002786.1_cdsid_AEF40168.1
lcl|CP002786.1_cdsid_AEF40169.1	K05816
lcl|CP002786.1_cdsid_AEF40170.1
lcl|CP002786.1_cdsid_AEF40171.1
lcl|CP002786.1_cdsid_AEF40172.1	K00059
lcl|CP002786.1_cdsid_AEF40173.1	K01778
lcl|CP002786.1_cdsid_AEF40174.1	K03665
lcl|CP002786.1_cdsid_AEF40175.1
lcl|CP002786.1_cdsid_AEF40176.1	K01356
lcl|CP002786.1_cdsid_AEF40177.1	K07738
lcl|CP002786.1_cdsid_AEF40178.1
lcl|CP002786.1_cdsid_AEF40179.1	K03578
lcl|CP002786.1_cdsid_AEF40180.1
lcl|CP002786.1_cdsid_AEF40181.1	K00547
lcl|CP002786.1_cdsid_AEF40182.1
lcl|CP002786.1_cdsid_AEF40183.1	K00626
lcl|CP002786.1_cdsid_AEF40184.1	K00257
lcl|CP002786.1_cdsid_AEF40185.1
lcl|CP002786.1_cdsid_AEF40186.1	K01273
lcl|CP002786.1_cdsid_AEF40187.1
lcl|CP002786.1_cdsid_AEF40188.1	K01061
lcl|CP002786.1_cdsid_AEF40189.1
lcl|CP002786.1_cdsid_AEF40190.1
lcl|CP002786.1_cdsid_AEF40191.1
lcl|CP002786.1_cdsid_AEF40192.1
lcl|CP002786.1_cdsid_AEF40193.1
lcl|CP002786.1_cdsid_AEF40194.1	K03726
lcl|CP002786.1_cdsid_AEF40195.1	K01567
lcl|CP002786.1_cdsid_AEF40196.1
lcl|CP002786.1_cdsid_AEF40197.1
lcl|CP002786.1_cdsid_AEF40198.1
lcl|CP002786.1_cdsid_AEF40199.1
lcl|CP002786.1_cdsid_AEF40200.1
lcl|CP002786.1_cdsid_AEF40201.1	K01784
lcl|CP002786.1_cdsid_AEF40202.1	K03709
lcl|CP002786.1_cdsid_AEF40203.1	K04768
lcl|CP002786.1_cdsid_AEF40204.1
lcl|CP002786.1_cdsid_AEF40205.1	K03087
lcl|CP002786.1_cdsid_AEF40206.1	K07560
lcl|CP002786.1_cdsid_AEF40207.1
lcl|CP002786.1_cdsid_AEF40208.1
lcl|CP002786.1_cdsid_AEF40209.1
lcl|CP002786.1_cdsid_AEF40210.1	K07058
lcl|CP002786.1_cdsid_AEF40211.1
lcl|CP002786.1_cdsid_AEF40212.1
lcl|CP002786.1_cdsid_AEF40213.1	K03086
lcl|CP002786.1_cdsid_AEF40214.1	K00886
lcl|CP002786.1_cdsid_AEF40215.1	K01092
lcl|CP002786.1_cdsid_AEF40216.1
lcl|CP002786.1_cdsid_AEF40217.1
lcl|CP002786.1_cdsid_AEF40218.1
lcl|CP002786.1_cdsid_AEF40219.1	K01520
lcl|CP002786.1_cdsid_AEF40220.1
lcl|CP002786.1_cdsid_AEF40221.1
lcl|CP002786.1_cdsid_AEF40222.1
lcl|CP002786.1_cdsid_AEF40223.1	K00599
lcl|CP002786.1_cdsid_AEF40224.1	K01662
lcl|CP002786.1_cdsid_AEF40225.1
lcl|CP002786.1_cdsid_AEF40226.1	K03684
lcl|CP002786.1_cdsid_AEF40227.1
lcl|CP002786.1_cdsid_AEF40228.1
lcl|CP002786.1_cdsid_AEF40229.1	K01599
lcl|CP002786.1_cdsid_AEF40230.1	K00231
lcl|CP002786.1_cdsid_AEF40231.1	K09162
lcl|CP002786.1_cdsid_AEF40232.1	K07305
lcl|CP002786.1_cdsid_AEF40233.1
lcl|CP002786.1_cdsid_AEF40234.1	K16647
lcl|CP002786.1_cdsid_AEF40235.1	K01423
lcl|CP002786.1_cdsid_AEF40236.1	K00082
lcl|CP002786.1_cdsid_AEF40237.1	K06916
lcl|CP002786.1_cdsid_AEF40238.1
lcl|CP002786.1_cdsid_AEF40239.1
lcl|CP002786.1_cdsid_AEF40240.1
lcl|CP002786.1_cdsid_AEF40241.1
lcl|CP002786.1_cdsid_AEF40242.1
lcl|CP002786.1_cdsid_AEF40243.1
lcl|CP002786.1_cdsid_AEF40244.1
lcl|CP002786.1_cdsid_AEF40245.1
lcl|CP002786.1_cdsid_AEF40246.1
lcl|CP002786.1_cdsid_AEF40247.1
lcl|CP002786.1_cdsid_AEF40248.1
lcl|CP002786.1_cdsid_AEF40249.1
lcl|CP002786.1_cdsid_AEF40250.1
lcl|CP002786.1_cdsid_AEF40251.1
lcl|CP002786.1_cdsid_AEF40252.1
lcl|CP002786.1_cdsid_AEF40253.1	K01868
lcl|CP002786.1_cdsid_AEF40254.1
lcl|CP002786.1_cdsid_AEF40255.1	K00995
lcl|CP002786.1_cdsid_AEF40256.1	K02517
lcl|CP002786.1_cdsid_AEF40257.1	K08256
lcl|CP002786.1_cdsid_AEF40258.1
lcl|CP002786.1_cdsid_AEF40259.1	K06215
lcl|CP002786.1_cdsid_AEF40260.1	K10805
lcl|CP002786.1_cdsid_AEF40261.1	K08681
lcl|CP002786.1_cdsid_AEF40262.1
lcl|CP002786.1_cdsid_AEF40263.1	K01159
lcl|CP002786.1_cdsid_AEF40264.1	K03550
lcl|CP002786.1_cdsid_AEF40265.1	K03551
lcl|CP002786.1_cdsid_AEF40266.1	K03210
lcl|CP002786.1_cdsid_AEF40267.1	K03072
lcl|CP002786.1_cdsid_AEF40268.1	K03074
lcl|CP002786.1_cdsid_AEF40269.1	K02035
lcl|CP002786.1_cdsid_AEF40270.1	K00759
lcl|CP002786.1_cdsid_AEF40271.1	K00951
lcl|CP002786.1_cdsid_AEF40272.1
lcl|CP002786.1_cdsid_AEF40273.1	K03768
lcl|CP002786.1_cdsid_AEF40274.1
lcl|CP002786.1_cdsid_AEF40275.1	K01892
lcl|CP002786.1_cdsid_AEF40276.1
lcl|CP002786.1_cdsid_AEF40277.1
lcl|CP002786.1_cdsid_AEF40278.1
lcl|CP002786.1_cdsid_AEF40279.1
lcl|CP002786.1_cdsid_AEF40280.1
lcl|CP002786.1_cdsid_AEF40281.1	K10563
lcl|CP002786.1_cdsid_AEF40282.1	K07054
lcl|CP002786.1_cdsid_AEF40283.1	K01876
lcl|CP002786.1_cdsid_AEF40284.1
lcl|CP002786.1_cdsid_AEF40285.1
lcl|CP002786.1_cdsid_AEF40286.1
lcl|CP002786.1_cdsid_AEF40287.1
lcl|CP002786.1_cdsid_AEF40288.1	K01113
lcl|CP002786.1_cdsid_AEF40289.1	K07478
lcl|CP002786.1_cdsid_AEF40290.1	K01872
lcl|CP002786.1_cdsid_AEF40291.1	K07447
lcl|CP002786.1_cdsid_AEF40292.1	K07082
lcl|CP002786.1_cdsid_AEF40293.1	K00014
lcl|CP002786.1_cdsid_AEF40294.1
lcl|CP002786.1_cdsid_AEF40295.1	K01736
lcl|CP002786.1_cdsid_AEF40296.1	K00891
lcl|CP002786.1_cdsid_AEF40297.1	K01735
lcl|CP002786.1_cdsid_AEF40298.1
lcl|CP002786.1_cdsid_AEF40299.1	K01423
lcl|CP002786.1_cdsid_AEF40300.1	K02356
lcl|CP002786.1_cdsid_AEF40301.1	K03625
lcl|CP002786.1_cdsid_AEF40302.1	K02825
lcl|CP002786.1_cdsid_AEF40303.1	K00609
lcl|CP002786.1_cdsid_AEF40304.1	K01465
lcl|CP002786.1_cdsid_AEF40305.1
lcl|CP002786.1_cdsid_AEF40306.1	K01956
lcl|CP002786.1_cdsid_AEF40307.1	K01955
lcl|CP002786.1_cdsid_AEF40308.1	K01591
lcl|CP002786.1_cdsid_AEF40309.1
lcl|CP002786.1_cdsid_AEF40310.1	K00942
lcl|CP002786.1_cdsid_AEF40311.1	K03060
lcl|CP002786.1_cdsid_AEF40312.1	K13038
lcl|CP002786.1_cdsid_AEF40313.1	K00789
lcl|CP002786.1_cdsid_AEF40314.1	K04066
lcl|CP002786.1_cdsid_AEF40315.1
lcl|CP002786.1_cdsid_AEF40316.1
lcl|CP002786.1_cdsid_AEF40317.1
lcl|CP002786.1_cdsid_AEF40318.1
lcl|CP002786.1_cdsid_AEF40319.1	K01046
lcl|CP002786.1_cdsid_AEF40320.1	K00604
lcl|CP002786.1_cdsid_AEF40321.1
lcl|CP002786.1_cdsid_AEF40322.1	K03500
lcl|CP002786.1_cdsid_AEF40323.1	K01426
lcl|CP002786.1_cdsid_AEF40324.1
lcl|CP002786.1_cdsid_AEF40325.1
lcl|CP002786.1_cdsid_AEF40326.1
lcl|CP002786.1_cdsid_AEF40327.1	K01783
lcl|CP002786.1_cdsid_AEF40328.1	K11752
lcl|CP002786.1_cdsid_AEF40329.1	K00793
lcl|CP002786.1_cdsid_AEF40330.1	K14652
lcl|CP002786.1_cdsid_AEF40331.1	K00794
lcl|CP002786.1_cdsid_AEF40332.1
lcl|CP002786.1_cdsid_AEF40333.1	K03703
lcl|CP002786.1_cdsid_AEF40334.1	K06958
lcl|CP002786.1_cdsid_AEF40335.1
lcl|CP002786.1_cdsid_AEF40336.1	K09762
lcl|CP002786.1_cdsid_AEF40337.1	K00134
lcl|CP002786.1_cdsid_AEF40338.1	K00927
lcl|CP002786.1_cdsid_AEF40339.1	K01803
lcl|CP002786.1_cdsid_AEF40340.1
lcl|CP002786.1_cdsid_AEF40341.1
lcl|CP002786.1_cdsid_AEF40342.1	K01057
lcl|CP002786.1_cdsid_AEF40343.1	K00616
lcl|CP002786.1_cdsid_AEF40344.1	K00615
lcl|CP002786.1_cdsid_AEF40345.1	K02301
lcl|CP002786.1_cdsid_AEF40346.1	K00344
lcl|CP002786.1_cdsid_AEF40347.1	K02259
lcl|CP002786.1_cdsid_AEF40348.1	K09686
lcl|CP002786.1_cdsid_AEF40349.1	K09687
lcl|CP002786.1_cdsid_AEF40350.1	K14339
lcl|CP002786.1_cdsid_AEF40351.1
lcl|CP002786.1_cdsid_AEF40352.1	K09014
lcl|CP002786.1_cdsid_AEF40353.1	K09015
lcl|CP002786.1_cdsid_AEF40354.1	K09013
lcl|CP002786.1_cdsid_AEF40355.1	K11717
lcl|CP002786.1_cdsid_AEF40356.1	K04488
lcl|CP002786.1_cdsid_AEF40357.1
lcl|CP002786.1_cdsid_AEF40358.1	K06444
lcl|CP002786.1_cdsid_AEF40359.1	K11147
lcl|CP002786.1_cdsid_AEF40360.1
lcl|CP002786.1_cdsid_AEF40361.1
lcl|CP002786.1_cdsid_AEF40362.1
lcl|CP002786.1_cdsid_AEF40363.1	K01681
lcl|CP002786.1_cdsid_AEF40364.1
lcl|CP002786.1_cdsid_AEF40365.1
lcl|CP002786.1_cdsid_AEF40366.1
lcl|CP002786.1_cdsid_AEF40367.1	K03924
lcl|CP002786.1_cdsid_AEF40368.1
lcl|CP002786.1_cdsid_AEF40369.1	K07114
lcl|CP002786.1_cdsid_AEF40370.1	K00059
lcl|CP002786.1_cdsid_AEF40371.1	K11611
lcl|CP002786.1_cdsid_AEF40372.1	K01772
lcl|CP002786.1_cdsid_AEF40373.1
lcl|CP002786.1_cdsid_AEF40374.1
lcl|CP002786.1_cdsid_AEF40375.1
lcl|CP002786.1_cdsid_AEF40376.1
lcl|CP002786.1_cdsid_AEF40377.1
lcl|CP002786.1_cdsid_AEF40378.1
lcl|CP002786.1_cdsid_AEF40379.1
lcl|CP002786.1_cdsid_AEF40380.1
lcl|CP002786.1_cdsid_AEF40381.1	K01847
lcl|CP002786.1_cdsid_AEF40382.1	K01847
lcl|CP002786.1_cdsid_AEF40383.1	K07588
lcl|CP002786.1_cdsid_AEF40384.1	K16786
lcl|CP002786.1_cdsid_AEF40385.1
lcl|CP002786.1_cdsid_AEF40386.1
lcl|CP002786.1_cdsid_AEF40387.1
lcl|CP002786.1_cdsid_AEF40388.1	K01239
lcl|CP002786.1_cdsid_AEF40389.1
lcl|CP002786.1_cdsid_AEF40390.1
lcl|CP002786.1_cdsid_AEF40391.1
lcl|CP002786.1_cdsid_AEF40392.1
lcl|CP002786.1_cdsid_AEF40393.1
lcl|CP002786.1_cdsid_AEF40394.1
lcl|CP002786.1_cdsid_AEF40395.1
lcl|CP002786.1_cdsid_AEF40396.1
lcl|CP002786.1_cdsid_AEF40397.1
lcl|CP002786.1_cdsid_AEF40398.1
lcl|CP002786.1_cdsid_AEF40399.1	K06910
lcl|CP002786.1_cdsid_AEF40400.1	K00226
lcl|CP002786.1_cdsid_AEF40401.1
lcl|CP002786.1_cdsid_AEF40402.1
lcl|CP002786.1_cdsid_AEF40403.1	K00510
lcl|CP002786.1_cdsid_AEF40404.1
lcl|CP002786.1_cdsid_AEF40405.1	K06153
lcl|CP002786.1_cdsid_AEF40406.1
lcl|CP002786.1_cdsid_AEF40407.1
lcl|CP002786.1_cdsid_AEF40408.1
lcl|CP002786.1_cdsid_AEF40409.1	K15526
lcl|CP002786.1_cdsid_AEF40410.1
lcl|CP002786.1_cdsid_AEF40411.1
lcl|CP002786.1_cdsid_AEF40412.1	K00548
lcl|CP002786.1_cdsid_AEF40413.1
lcl|CP002786.1_cdsid_AEF40414.1
lcl|CP002786.1_cdsid_AEF40415.1
lcl|CP002786.1_cdsid_AEF40416.1
lcl|CP002786.1_cdsid_AEF40417.1
lcl|CP002786.1_cdsid_AEF40418.1
lcl|CP002786.1_cdsid_AEF40419.1	K04652
lcl|CP002786.1_cdsid_AEF40420.1
lcl|CP002786.1_cdsid_AEF40421.1	K06282
lcl|CP002786.1_cdsid_AEF40422.1	K06281
lcl|CP002786.1_cdsid_AEF40423.1
lcl|CP002786.1_cdsid_AEF40424.1
lcl|CP002786.1_cdsid_AEF40425.1
lcl|CP002786.1_cdsid_AEF40426.1
lcl|CP002786.1_cdsid_AEF40427.1
lcl|CP002786.1_cdsid_AEF40428.1
lcl|CP002786.1_cdsid_AEF40429.1
lcl|CP002786.1_cdsid_AEF40430.1	K04656
lcl|CP002786.1_cdsid_AEF40431.1	K04653
lcl|CP002786.1_cdsid_AEF40432.1	K04654
lcl|CP002786.1_cdsid_AEF40433.1	K04655
lcl|CP002786.1_cdsid_AEF40434.1
lcl|CP002786.1_cdsid_AEF40435.1
lcl|CP002786.1_cdsid_AEF40436.1
lcl|CP002786.1_cdsid_AEF40437.1	K01523
lcl|CP002786.1_cdsid_AEF40438.1	K00765
lcl|CP002786.1_cdsid_AEF40439.1
lcl|CP002786.1_cdsid_AEF40440.1	K07032
lcl|CP002786.1_cdsid_AEF40441.1
lcl|CP002786.1_cdsid_AEF40442.1	K07465
lcl|CP002786.1_cdsid_AEF40443.1	K07442
lcl|CP002786.1_cdsid_AEF40444.1
lcl|CP002786.1_cdsid_AEF40445.1	K03294
lcl|CP002786.1_cdsid_AEF40446.1	K03741
lcl|CP002786.1_cdsid_AEF40447.1
lcl|CP002786.1_cdsid_AEF40448.1	K14440
lcl|CP002786.1_cdsid_AEF40449.1
lcl|CP002786.1_cdsid_AEF40450.1
lcl|CP002786.1_cdsid_AEF40451.1
lcl|CP002786.1_cdsid_AEF40452.1
lcl|CP002786.1_cdsid_AEF40453.1
lcl|CP002786.1_cdsid_AEF40454.1
lcl|CP002786.1_cdsid_AEF40455.1	K13527
lcl|CP002786.1_cdsid_AEF40456.1	K13571
lcl|CP002786.1_cdsid_AEF40457.1
lcl|CP002786.1_cdsid_AEF40458.1	K03433
lcl|CP002786.1_cdsid_AEF40459.1	K03432
lcl|CP002786.1_cdsid_AEF40460.1
lcl|CP002786.1_cdsid_AEF40461.1	K13571
lcl|CP002786.1_cdsid_AEF40462.1	K13572
lcl|CP002786.1_cdsid_AEF40463.1	K13573
lcl|CP002786.1_cdsid_AEF40464.1	K03116
lcl|CP002786.1_cdsid_AEF40465.1
lcl|CP002786.1_cdsid_AEF40466.1	K03118
lcl|CP002786.1_cdsid_AEF40467.1	K03727
lcl|CP002786.1_cdsid_AEF40468.1
lcl|CP002786.1_cdsid_AEF40469.1	K00128
lcl|CP002786.1_cdsid_AEF40470.1
lcl|CP002786.1_cdsid_AEF40471.1	K01274
lcl|CP002786.1_cdsid_AEF40472.1
lcl|CP002786.1_cdsid_AEF40473.1
lcl|CP002786.1_cdsid_AEF40474.1
lcl|CP002786.1_cdsid_AEF40475.1	K00595
lcl|CP002786.1_cdsid_AEF40476.1	K05936
lcl|CP002786.1_cdsid_AEF40477.1	K05895
lcl|CP002786.1_cdsid_AEF40478.1
lcl|CP002786.1_cdsid_AEF40479.1
lcl|CP002786.1_cdsid_AEF40480.1
lcl|CP002786.1_cdsid_AEF40481.1
lcl|CP002786.1_cdsid_AEF40482.1	K01533
lcl|CP002786.1_cdsid_AEF40483.1
lcl|CP002786.1_cdsid_AEF40484.1	K13540
lcl|CP002786.1_cdsid_AEF40485.1	K06042
lcl|CP002786.1_cdsid_AEF40486.1
lcl|CP002786.1_cdsid_AEF40487.1	K01533
lcl|CP002786.1_cdsid_AEF40488.1
lcl|CP002786.1_cdsid_AEF40489.1
lcl|CP002786.1_cdsid_AEF40490.1	K02229
lcl|CP002786.1_cdsid_AEF40491.1	K00666
lcl|CP002786.1_cdsid_AEF40492.1
lcl|CP002786.1_cdsid_AEF40493.1
lcl|CP002786.1_cdsid_AEF40494.1
lcl|CP002786.1_cdsid_AEF40495.1	K02230
lcl|CP002786.1_cdsid_AEF40496.1	K00014
lcl|CP002786.1_cdsid_AEF40497.1
lcl|CP002786.1_cdsid_AEF40498.1	K02023
lcl|CP002786.1_cdsid_AEF40499.1	K07006
lcl|CP002786.1_cdsid_AEF40500.1
lcl|CP002786.1_cdsid_AEF40501.1
lcl|CP002786.1_cdsid_AEF40502.1
lcl|CP002786.1_cdsid_AEF40503.1	K03568
lcl|CP002786.1_cdsid_AEF40504.1
lcl|CP002786.1_cdsid_AEF40505.1	K02479
lcl|CP002786.1_cdsid_AEF40506.1
lcl|CP002786.1_cdsid_AEF40507.1	K07047
lcl|CP002786.1_cdsid_AEF40508.1	K03820
lcl|CP002786.1_cdsid_AEF40509.1	K00721
lcl|CP002786.1_cdsid_AEF40510.1
lcl|CP002786.1_cdsid_AEF40511.1
lcl|CP002786.1_cdsid_AEF40512.1
lcl|CP002786.1_cdsid_AEF40513.1
lcl|CP002786.1_cdsid_AEF40514.1	K12960
lcl|CP002786.1_cdsid_AEF40515.1
lcl|CP002786.1_cdsid_AEF40516.1
lcl|CP002786.1_cdsid_AEF40517.1
lcl|CP002786.1_cdsid_AEF40518.1	K03799
lcl|CP002786.1_cdsid_AEF40519.1	K03744
lcl|CP002786.1_cdsid_AEF40520.1	K01430
lcl|CP002786.1_cdsid_AEF40521.1	K01429
lcl|CP002786.1_cdsid_AEF40522.1	K01428
lcl|CP002786.1_cdsid_AEF40523.1	K03188
lcl|CP002786.1_cdsid_AEF40524.1	K03189
lcl|CP002786.1_cdsid_AEF40525.1	K03190
lcl|CP002786.1_cdsid_AEF40526.1
lcl|CP002786.1_cdsid_AEF40527.1	K05846
lcl|CP002786.1_cdsid_AEF40528.1	K05846
lcl|CP002786.1_cdsid_AEF40529.1	K05847
lcl|CP002786.1_cdsid_AEF40530.1	K05845
lcl|CP002786.1_cdsid_AEF40531.1
lcl|CP002786.1_cdsid_AEF40532.1
lcl|CP002786.1_cdsid_AEF40533.1
lcl|CP002786.1_cdsid_AEF40534.1	K02028
lcl|CP002786.1_cdsid_AEF40535.1	K02029
lcl|CP002786.1_cdsid_AEF40536.1	K10009
lcl|CP002786.1_cdsid_AEF40537.1	K02030
lcl|CP002786.1_cdsid_AEF40538.1
lcl|CP002786.1_cdsid_AEF40539.1
lcl|CP002786.1_cdsid_AEF40540.1	K15046
lcl|CP002786.1_cdsid_AEF40541.1	K00370
lcl|CP002786.1_cdsid_AEF40542.1	K00371
lcl|CP002786.1_cdsid_AEF40543.1	K00373
lcl|CP002786.1_cdsid_AEF40544.1	K00374
lcl|CP002786.1_cdsid_AEF40545.1
lcl|CP002786.1_cdsid_AEF40546.1
lcl|CP002786.1_cdsid_AEF40547.1
lcl|CP002786.1_cdsid_AEF40548.1	K06878
lcl|CP002786.1_cdsid_AEF40549.1
lcl|CP002786.1_cdsid_AEF40550.1
lcl|CP002786.1_cdsid_AEF40551.1
lcl|CP002786.1_cdsid_AEF40552.1
lcl|CP002786.1_cdsid_AEF40553.1	K06860
lcl|CP002786.1_cdsid_AEF40555.1
lcl|CP002786.1_cdsid_AEF40554.1
lcl|CP002786.1_cdsid_AEF40556.1
lcl|CP002786.1_cdsid_AEF40557.1	K07008
lcl|CP002786.1_cdsid_AEF40558.1
lcl|CP002786.1_cdsid_AEF40559.1	K01919
lcl|CP002786.1_cdsid_AEF40560.1
lcl|CP002786.1_cdsid_AEF40561.1
lcl|CP002786.1_cdsid_AEF40562.1	K00496
lcl|CP002786.1_cdsid_AEF40563.1	K13953
lcl|CP002786.1_cdsid_AEF40564.1
lcl|CP002786.1_cdsid_AEF40565.1
lcl|CP002786.1_cdsid_AEF40566.1	K01194
lcl|CP002786.1_cdsid_AEF40567.1	K01007
lcl|CP002786.1_cdsid_AEF40568.1
lcl|CP002786.1_cdsid_AEF40569.1
lcl|CP002786.1_cdsid_AEF40570.1	K00496
lcl|CP002786.1_cdsid_AEF40571.1
lcl|CP002786.1_cdsid_AEF40572.1
lcl|CP002786.1_cdsid_AEF40573.1
lcl|CP002786.1_cdsid_AEF40574.1
lcl|CP002786.1_cdsid_AEF40575.1
lcl|CP002786.1_cdsid_AEF40576.1
lcl|CP002786.1_cdsid_AEF40577.1
lcl|CP002786.1_cdsid_AEF40578.1
lcl|CP002786.1_cdsid_AEF40579.1
lcl|CP002786.1_cdsid_AEF40580.1
lcl|CP002786.1_cdsid_AEF40581.1
lcl|CP002786.1_cdsid_AEF40582.1
lcl|CP002786.1_cdsid_AEF40583.1
lcl|CP002786.1_cdsid_AEF40584.1	K08224
lcl|CP002786.1_cdsid_AEF40585.1
lcl|CP002786.1_cdsid_AEF40586.1	K01823
lcl|CP002786.1_cdsid_AEF40587.1
lcl|CP002786.1_cdsid_AEF40588.1	K00540
lcl|CP002786.1_cdsid_AEF40589.1
lcl|CP002786.1_cdsid_AEF40590.1
lcl|CP002786.1_cdsid_AEF40591.1	K07005
lcl|CP002786.1_cdsid_AEF40592.1	K07090
lcl|CP002786.1_cdsid_AEF40593.1
lcl|CP002786.1_cdsid_AEF40594.1
lcl|CP002786.1_cdsid_AEF40595.1
lcl|CP002786.1_cdsid_AEF40596.1
lcl|CP002786.1_cdsid_AEF40597.1
lcl|CP002786.1_cdsid_AEF40598.1	K07714
lcl|CP002786.1_cdsid_AEF40599.1	K03777
lcl|CP002786.1_cdsid_AEF40600.1
lcl|CP002786.1_cdsid_AEF40601.1
lcl|CP002786.1_cdsid_AEF40602.1	K13953
lcl|CP002786.1_cdsid_AEF40603.1
lcl|CP002786.1_cdsid_AEF40604.1	K07045
lcl|CP002786.1_cdsid_AEF40605.1
lcl|CP002786.1_cdsid_AEF40606.1
lcl|CP002786.1_cdsid_AEF40607.1	K05784
lcl|CP002786.1_cdsid_AEF40608.1
lcl|CP002786.1_cdsid_AEF40609.1	K07714
lcl|CP002786.1_cdsid_AEF40610.1
lcl|CP002786.1_cdsid_AEF40611.1	K03719
lcl|CP002786.1_cdsid_AEF40612.1
lcl|CP002786.1_cdsid_AEF40613.1
lcl|CP002786.1_cdsid_AEF40614.1	K00299
lcl|CP002786.1_cdsid_AEF40615.1
lcl|CP002786.1_cdsid_AEF40616.1
lcl|CP002786.1_cdsid_AEF40617.1
lcl|CP002786.1_cdsid_AEF40618.1
lcl|CP002786.1_cdsid_AEF40619.1	K03088
lcl|CP002786.1_cdsid_AEF40620.1
lcl|CP002786.1_cdsid_AEF40621.1
lcl|CP002786.1_cdsid_AEF40622.1
lcl|CP002786.1_cdsid_AEF40623.1
lcl|CP002786.1_cdsid_AEF40624.1
lcl|CP002786.1_cdsid_AEF40625.1
lcl|CP002786.1_cdsid_AEF40626.1
lcl|CP002786.1_cdsid_AEF40627.1
lcl|CP002786.1_cdsid_AEF40628.1
lcl|CP002786.1_cdsid_AEF40629.1
lcl|CP002786.1_cdsid_AEF40630.1
lcl|CP002786.1_cdsid_AEF40631.1
lcl|CP002786.1_cdsid_AEF40632.1
lcl|CP002786.1_cdsid_AEF40633.1
lcl|CP002786.1_cdsid_AEF40634.1
lcl|CP002786.1_cdsid_AEF40635.1
lcl|CP002786.1_cdsid_AEF40636.1
lcl|CP002786.1_cdsid_AEF40637.1
lcl|CP002786.1_cdsid_AEF40638.1
lcl|CP002786.1_cdsid_AEF40639.1
lcl|CP002786.1_cdsid_AEF40640.1
lcl|CP002786.1_cdsid_AEF40641.1
lcl|CP002786.1_cdsid_AEF40642.1	K00666
lcl|CP002786.1_cdsid_AEF40643.1
lcl|CP002786.1_cdsid_AEF40644.1
lcl|CP002786.1_cdsid_AEF40645.1	K06889
lcl|CP002786.1_cdsid_AEF40646.1
lcl|CP002786.1_cdsid_AEF40647.1
lcl|CP002786.1_cdsid_AEF40648.1
lcl|CP002786.1_cdsid_AEF40649.1
lcl|CP002786.1_cdsid_AEF40650.1	K00632
lcl|CP002786.1_cdsid_AEF40651.1
lcl|CP002786.1_cdsid_AEF40652.1	K07001
lcl|CP002786.1_cdsid_AEF40653.1
lcl|CP002786.1_cdsid_AEF40654.1
lcl|CP002786.1_cdsid_AEF40655.1
lcl|CP002786.1_cdsid_AEF40656.1	K00219
lcl|CP002786.1_cdsid_AEF40657.1
lcl|CP002786.1_cdsid_AEF40658.1
lcl|CP002786.1_cdsid_AEF40659.1
lcl|CP002786.1_cdsid_AEF40660.1
lcl|CP002786.1_cdsid_AEF40661.1	K06889
lcl|CP002786.1_cdsid_AEF40662.1
lcl|CP002786.1_cdsid_AEF40663.1
lcl|CP002786.1_cdsid_AEF40664.1
lcl|CP002786.1_cdsid_AEF40665.1
lcl|CP002786.1_cdsid_AEF40666.1
lcl|CP002786.1_cdsid_AEF40667.1
lcl|CP002786.1_cdsid_AEF40668.1
lcl|CP002786.1_cdsid_AEF40669.1
lcl|CP002786.1_cdsid_AEF40670.1
lcl|CP002786.1_cdsid_AEF40671.1
lcl|CP002786.1_cdsid_AEF40672.1	K00492
lcl|CP002786.1_cdsid_AEF40673.1
lcl|CP002786.1_cdsid_AEF40674.1
lcl|CP002786.1_cdsid_AEF40675.1
lcl|CP002786.1_cdsid_AEF40676.1	K01913
lcl|CP002786.1_cdsid_AEF40677.1
lcl|CP002786.1_cdsid_AEF40678.1
lcl|CP002786.1_cdsid_AEF40679.1
lcl|CP002786.1_cdsid_AEF40680.1	K01804
lcl|CP002786.1_cdsid_AEF40681.1	K01786
lcl|CP002786.1_cdsid_AEF40682.1	K00853
lcl|CP002786.1_cdsid_AEF40683.1	K02529
lcl|CP002786.1_cdsid_AEF40684.1
lcl|CP002786.1_cdsid_AEF40685.1
lcl|CP002786.1_cdsid_AEF40686.1	K10439
lcl|CP002786.1_cdsid_AEF40687.1	K10440
lcl|CP002786.1_cdsid_AEF40688.1	K10441
lcl|CP002786.1_cdsid_AEF40689.1	K00064
lcl|CP002786.1_cdsid_AEF40690.1	K06151
lcl|CP002786.1_cdsid_AEF40691.1	K06152
lcl|CP002786.1_cdsid_AEF40692.1
lcl|CP002786.1_cdsid_AEF40693.1	K01560
lcl|CP002786.1_cdsid_AEF40694.1
lcl|CP002786.1_cdsid_AEF40695.1
lcl|CP002786.1_cdsid_AEF40696.1
lcl|CP002786.1_cdsid_AEF40697.1
lcl|CP002786.1_cdsid_AEF40698.1
lcl|CP002786.1_cdsid_AEF40699.1
lcl|CP002786.1_cdsid_AEF40700.1
lcl|CP002786.1_cdsid_AEF40701.1
lcl|CP002786.1_cdsid_AEF40702.1
lcl|CP002786.1_cdsid_AEF40703.1
lcl|CP002786.1_cdsid_AEF40704.1
lcl|CP002786.1_cdsid_AEF40705.1
lcl|CP002786.1_cdsid_AEF40706.1
lcl|CP002786.1_cdsid_AEF40707.1
lcl|CP002786.1_cdsid_AEF40708.1
lcl|CP002786.1_cdsid_AEF40709.1
lcl|CP002786.1_cdsid_AEF40710.1
lcl|CP002786.1_cdsid_AEF40711.1
lcl|CP002786.1_cdsid_AEF40712.1
lcl|CP002786.1_cdsid_AEF40713.1
lcl|CP002786.1_cdsid_AEF40714.1	K00128
lcl|CP002786.1_cdsid_AEF40715.1	K13775
lcl|CP002786.1_cdsid_AEF40716.1
lcl|CP002786.1_cdsid_AEF40717.1
lcl|CP002786.1_cdsid_AEF40718.1
lcl|CP002786.1_cdsid_AEF40719.1
lcl|CP002786.1_cdsid_AEF40720.1
lcl|CP002786.1_cdsid_AEF40721.1
lcl|CP002786.1_cdsid_AEF40722.1
lcl|CP002786.1_cdsid_AEF40723.1
lcl|CP002786.1_cdsid_AEF40724.1
lcl|CP002786.1_cdsid_AEF40725.1	K00485
lcl|CP002786.1_cdsid_AEF40726.1
lcl|CP002786.1_cdsid_AEF40727.1
lcl|CP002786.1_cdsid_AEF40728.1
lcl|CP002786.1_cdsid_AEF40729.1
lcl|CP002786.1_cdsid_AEF40730.1
lcl|CP002786.1_cdsid_AEF40731.1
lcl|CP002786.1_cdsid_AEF40732.1
lcl|CP002786.1_cdsid_AEF40733.1
lcl|CP002786.1_cdsid_AEF40734.1
lcl|CP002786.1_cdsid_AEF40735.1
lcl|CP002786.1_cdsid_AEF40736.1
lcl|CP002786.1_cdsid_AEF40737.1
lcl|CP002786.1_cdsid_AEF40738.1
lcl|CP002786.1_cdsid_AEF40739.1	K00274
lcl|CP002786.1_cdsid_AEF40740.1	K02016
lcl|CP002786.1_cdsid_AEF40741.1	K02015
lcl|CP002786.1_cdsid_AEF40742.1	K02013
lcl|CP002786.1_cdsid_AEF40743.1
lcl|CP002786.1_cdsid_AEF40744.1
lcl|CP002786.1_cdsid_AEF40745.1
lcl|CP002786.1_cdsid_AEF40746.1
lcl|CP002786.1_cdsid_AEF40747.1
lcl|CP002786.1_cdsid_AEF40748.1
lcl|CP002786.1_cdsid_AEF40749.1
lcl|CP002786.1_cdsid_AEF40750.1
lcl|CP002786.1_cdsid_AEF40751.1
lcl|CP002786.1_cdsid_AEF40752.1	K07188
lcl|CP002786.1_cdsid_AEF40753.1
lcl|CP002786.1_cdsid_AEF40754.1	K00325
lcl|CP002786.1_cdsid_AEF40755.1	K00324
lcl|CP002786.1_cdsid_AEF40756.1
lcl|CP002786.1_cdsid_AEF40757.1
lcl|CP002786.1_cdsid_AEF40758.1
lcl|CP002786.1_cdsid_AEF40759.1	K02480
lcl|CP002786.1_cdsid_AEF40760.1	K07684
lcl|CP002786.1_cdsid_AEF40761.1
lcl|CP002786.1_cdsid_AEF40762.1
lcl|CP002786.1_cdsid_AEF40763.1
lcl|CP002786.1_cdsid_AEF40764.1
lcl|CP002786.1_cdsid_AEF40765.1
lcl|CP002786.1_cdsid_AEF40766.1
lcl|CP002786.1_cdsid_AEF40767.1
lcl|CP002786.1_cdsid_AEF40768.1
lcl|CP002786.1_cdsid_AEF40769.1
lcl|CP002786.1_cdsid_AEF40770.1
lcl|CP002786.1_cdsid_AEF40771.1	K05712
lcl|CP002786.1_cdsid_AEF40772.1
lcl|CP002786.1_cdsid_AEF40773.1
lcl|CP002786.1_cdsid_AEF40774.1
lcl|CP002786.1_cdsid_AEF40775.1
lcl|CP002786.1_cdsid_AEF40776.1
lcl|CP002786.1_cdsid_AEF40777.1	K06996
lcl|CP002786.1_cdsid_AEF40778.1
lcl|CP002786.1_cdsid_AEF40779.1
lcl|CP002786.1_cdsid_AEF40780.1	K00761
lcl|CP002786.1_cdsid_AEF40781.1
lcl|CP002786.1_cdsid_AEF40782.1
lcl|CP002786.1_cdsid_AEF40783.1	K00153
lcl|CP002786.1_cdsid_AEF40784.1
lcl|CP002786.1_cdsid_AEF40785.1
lcl|CP002786.1_cdsid_AEF40786.1
lcl|CP002786.1_cdsid_AEF40787.1	K07486
lcl|CP002786.1_cdsid_AEF40788.1	K03088
lcl|CP002786.1_cdsid_AEF40789.1
lcl|CP002786.1_cdsid_AEF40790.1
lcl|CP002786.1_cdsid_AEF40791.1
lcl|CP002786.1_cdsid_AEF40792.1	K00036
lcl|CP002786.1_cdsid_AEF40793.1
lcl|CP002786.1_cdsid_AEF40794.1
lcl|CP002786.1_cdsid_AEF40795.1
lcl|CP002786.1_cdsid_AEF40796.1
lcl|CP002786.1_cdsid_AEF40797.1
lcl|CP002786.1_cdsid_AEF40798.1
lcl|CP002786.1_cdsid_AEF40799.1
lcl|CP002786.1_cdsid_AEF40800.1
lcl|CP002786.1_cdsid_AEF40801.1
lcl|CP002786.1_cdsid_AEF40802.1	K07664
lcl|CP002786.1_cdsid_AEF40803.1	K07642
lcl|CP002786.1_cdsid_AEF40804.1
lcl|CP002786.1_cdsid_AEF40805.1	K02020
lcl|CP002786.1_cdsid_AEF40806.1	K02018
lcl|CP002786.1_cdsid_AEF40807.1	K02017
lcl|CP002786.1_cdsid_AEF40808.1	K07046
lcl|CP002786.1_cdsid_AEF40809.1
lcl|CP002786.1_cdsid_AEF40810.1
lcl|CP002786.1_cdsid_AEF40811.1
lcl|CP002786.1_cdsid_AEF40812.1
lcl|CP002786.1_cdsid_AEF40813.1	K14445
lcl|CP002786.1_cdsid_AEF40814.1
lcl|CP002786.1_cdsid_AEF40815.1
lcl|CP002786.1_cdsid_AEF40816.1
lcl|CP002786.1_cdsid_AEF40817.1	K03711
lcl|CP002786.1_cdsid_AEF40818.1
lcl|CP002786.1_cdsid_AEF40819.1	K03782
lcl|CP002786.1_cdsid_AEF40820.1
lcl|CP002786.1_cdsid_AEF40821.1
lcl|CP002786.1_cdsid_AEF40822.1
lcl|CP002786.1_cdsid_AEF40823.1
lcl|CP002786.1_cdsid_AEF40824.1
lcl|CP002786.1_cdsid_AEF40825.1
lcl|CP002786.1_cdsid_AEF40826.1
lcl|CP002786.1_cdsid_AEF40827.1
lcl|CP002786.1_cdsid_AEF40828.1
lcl|CP002786.1_cdsid_AEF40829.1	K01897
lcl|CP002786.1_cdsid_AEF40830.1
lcl|CP002786.1_cdsid_AEF40831.1
lcl|CP002786.1_cdsid_AEF40832.1
lcl|CP002786.1_cdsid_AEF40833.1
lcl|CP002786.1_cdsid_AEF40834.1
lcl|CP002786.1_cdsid_AEF40835.1
lcl|CP002786.1_cdsid_AEF40836.1
lcl|CP002786.1_cdsid_AEF40837.1
lcl|CP002786.1_cdsid_AEF40838.1
lcl|CP002786.1_cdsid_AEF40839.1
lcl|CP002786.1_cdsid_AEF40840.1	K03862
lcl|CP002786.1_cdsid_AEF40841.1
lcl|CP002786.1_cdsid_AEF40842.1	K11933
lcl|CP002786.1_cdsid_AEF40843.1
lcl|CP002786.1_cdsid_AEF40844.1
lcl|CP002786.1_cdsid_AEF40845.1
lcl|CP002786.1_cdsid_AEF40846.1
lcl|CP002786.1_cdsid_AEF40847.1
lcl|CP002786.1_cdsid_AEF40848.1
lcl|CP002786.1_cdsid_AEF40849.1	K00567
lcl|CP002786.1_cdsid_AEF40850.1	K09990
lcl|CP002786.1_cdsid_AEF40851.1	K07140
lcl|CP002786.1_cdsid_AEF40852.1
lcl|CP002786.1_cdsid_AEF40853.1
lcl|CP002786.1_cdsid_AEF40854.1	K02028
lcl|CP002786.1_cdsid_AEF40855.1	K02424
lcl|CP002786.1_cdsid_AEF40856.1	K10040
lcl|CP002786.1_cdsid_AEF40857.1	K02029
lcl|CP002786.1_cdsid_AEF40858.1	K00666
lcl|CP002786.1_cdsid_AEF40859.1
lcl|CP002786.1_cdsid_AEF40860.1
lcl|CP002786.1_cdsid_AEF40861.1
lcl|CP002786.1_cdsid_AEF40862.1
lcl|CP002786.1_cdsid_AEF40863.1
lcl|CP002786.1_cdsid_AEF40865.1	K01066
lcl|CP002786.1_cdsid_AEF40864.1
lcl|CP002786.1_cdsid_AEF40866.1
lcl|CP002786.1_cdsid_AEF40867.1
lcl|CP002786.1_cdsid_AEF40868.1
lcl|CP002786.1_cdsid_AEF40869.1
lcl|CP002786.1_cdsid_AEF40870.1
lcl|CP002786.1_cdsid_AEF40871.1	K03523
lcl|CP002786.1_cdsid_AEF40872.1
lcl|CP002786.1_cdsid_AEF40873.1
lcl|CP002786.1_cdsid_AEF40874.1
lcl|CP002786.1_cdsid_AEF40875.1
lcl|CP002786.1_cdsid_AEF40876.1	K00010
lcl|CP002786.1_cdsid_AEF40877.1
lcl|CP002786.1_cdsid_AEF40878.1
lcl|CP002786.1_cdsid_AEF40879.1
lcl|CP002786.1_cdsid_AEF40880.1	K00382
lcl|CP002786.1_cdsid_AEF40881.1
lcl|CP002786.1_cdsid_AEF40882.1
lcl|CP002786.1_cdsid_AEF40883.1
lcl|CP002786.1_cdsid_AEF40884.1
lcl|CP002786.1_cdsid_AEF40885.1
lcl|CP002786.1_cdsid_AEF40886.1	K00694
lcl|CP002786.1_cdsid_AEF40887.1
lcl|CP002786.1_cdsid_AEF40888.1
lcl|CP002786.1_cdsid_AEF40889.1	K03088
lcl|CP002786.1_cdsid_AEF40890.1
lcl|CP002786.1_cdsid_AEF40891.1
lcl|CP002786.1_cdsid_AEF40892.1
lcl|CP002786.1_cdsid_AEF40893.1	K00457
lcl|CP002786.1_cdsid_AEF40894.1
lcl|CP002786.1_cdsid_AEF40895.1
lcl|CP002786.1_cdsid_AEF40896.1
lcl|CP002786.1_cdsid_AEF40897.1	K04750
lcl|CP002786.1_cdsid_AEF40898.1	K05523
lcl|CP002786.1_cdsid_AEF40899.1
lcl|CP002786.1_cdsid_AEF40900.1
lcl|CP002786.1_cdsid_AEF40901.1
lcl|CP002786.1_cdsid_AEF40902.1
lcl|CP002786.1_cdsid_AEF40903.1
lcl|CP002786.1_cdsid_AEF40904.1
lcl|CP002786.1_cdsid_AEF40905.1	K00599
lcl|CP002786.1_cdsid_AEF40906.1
lcl|CP002786.1_cdsid_AEF40907.1
lcl|CP002786.1_cdsid_AEF40908.1
lcl|CP002786.1_cdsid_AEF40909.1
lcl|CP002786.1_cdsid_AEF40910.1
lcl|CP002786.1_cdsid_AEF40911.1	K01265
lcl|CP002786.1_cdsid_AEF40912.1	K03885
lcl|CP002786.1_cdsid_AEF40913.1
lcl|CP002786.1_cdsid_AEF40914.1
lcl|CP002786.1_cdsid_AEF40915.1	K02168
lcl|CP002786.1_cdsid_AEF40916.1	K00108
lcl|CP002786.1_cdsid_AEF40917.1	K00130
lcl|CP002786.1_cdsid_AEF40918.1
lcl|CP002786.1_cdsid_AEF40919.1	K00134
lcl|CP002786.1_cdsid_AEF40920.1	K01175
lcl|CP002786.1_cdsid_AEF40921.1
lcl|CP002786.1_cdsid_AEF40922.1	K07171
lcl|CP002786.1_cdsid_AEF40923.1	K02346
lcl|CP002786.1_cdsid_AEF40924.1
lcl|CP002786.1_cdsid_AEF40925.1
lcl|CP002786.1_cdsid_AEF40926.1	K03654
lcl|CP002786.1_cdsid_AEF40927.1
lcl|CP002786.1_cdsid_AEF40928.1
lcl|CP002786.1_cdsid_AEF40929.1	K00626
lcl|CP002786.1_cdsid_AEF40930.1
lcl|CP002786.1_cdsid_AEF40931.1	K01580
lcl|CP002786.1_cdsid_AEF40932.1	K10533
lcl|CP002786.1_cdsid_AEF40933.1
lcl|CP002786.1_cdsid_AEF40934.1
lcl|CP002786.1_cdsid_AEF40935.1
lcl|CP002786.1_cdsid_AEF40936.1	K03469
lcl|CP002786.1_cdsid_AEF40937.1	K01692
lcl|CP002786.1_cdsid_AEF40938.1
lcl|CP002786.1_cdsid_AEF40939.1
lcl|CP002786.1_cdsid_AEF40940.1	K02027
lcl|CP002786.1_cdsid_AEF40941.1	K02025
lcl|CP002786.1_cdsid_AEF40942.1	K02026
lcl|CP002786.1_cdsid_AEF40943.1	K02023
lcl|CP002786.1_cdsid_AEF40944.1
lcl|CP002786.1_cdsid_AEF40945.1
lcl|CP002786.1_cdsid_AEF40946.1
lcl|CP002786.1_cdsid_AEF40947.1
lcl|CP002786.1_cdsid_AEF40948.1
lcl|CP002786.1_cdsid_AEF40949.1
lcl|CP002786.1_cdsid_AEF40950.1
lcl|CP002786.1_cdsid_AEF40951.1
lcl|CP002786.1_cdsid_AEF40952.1
lcl|CP002786.1_cdsid_AEF40953.1
lcl|CP002786.1_cdsid_AEF40954.1
lcl|CP002786.1_cdsid_AEF40955.1
lcl|CP002786.1_cdsid_AEF40956.1
lcl|CP002786.1_cdsid_AEF40957.1
lcl|CP002786.1_cdsid_AEF40958.1
lcl|CP002786.1_cdsid_AEF40959.1	K07567
lcl|CP002786.1_cdsid_AEF40960.1	K00130
lcl|CP002786.1_cdsid_AEF40961.1	K02049
lcl|CP002786.1_cdsid_AEF40962.1
lcl|CP002786.1_cdsid_AEF40963.1
lcl|CP002786.1_cdsid_AEF40964.1
lcl|CP002786.1_cdsid_AEF40965.1
lcl|CP002786.1_cdsid_AEF40966.1
lcl|CP002786.1_cdsid_AEF40967.1
lcl|CP002786.1_cdsid_AEF40968.1
lcl|CP002786.1_cdsid_AEF40969.1	K03088
lcl|CP002786.1_cdsid_AEF40970.1
lcl|CP002786.1_cdsid_AEF40971.1
lcl|CP002786.1_cdsid_AEF40972.1
lcl|CP002786.1_cdsid_AEF40973.1	K03088
lcl|CP002786.1_cdsid_AEF40974.1
lcl|CP002786.1_cdsid_AEF40975.1
lcl|CP002786.1_cdsid_AEF40976.1
lcl|CP002786.1_cdsid_AEF40977.1	K04079
lcl|CP002786.1_cdsid_AEF40978.1	K07127
lcl|CP002786.1_cdsid_AEF40979.1
lcl|CP002786.1_cdsid_AEF40980.1
lcl|CP002786.1_cdsid_AEF40981.1
lcl|CP002786.1_cdsid_AEF40982.1
lcl|CP002786.1_cdsid_AEF40983.1
lcl|CP002786.1_cdsid_AEF40984.1
lcl|CP002786.1_cdsid_AEF40985.1
lcl|CP002786.1_cdsid_AEF40986.1
lcl|CP002786.1_cdsid_AEF40987.1
lcl|CP002786.1_cdsid_AEF40988.1	K06911
lcl|CP002786.1_cdsid_AEF40989.1	K01471
lcl|CP002786.1_cdsid_AEF40990.1
lcl|CP002786.1_cdsid_AEF40991.1
lcl|CP002786.1_cdsid_AEF40992.1
lcl|CP002786.1_cdsid_AEF40993.1
lcl|CP002786.1_cdsid_AEF40994.1	K01595
lcl|CP002786.1_cdsid_AEF40995.1
lcl|CP002786.1_cdsid_AEF40996.1
lcl|CP002786.1_cdsid_AEF40997.1
lcl|CP002786.1_cdsid_AEF40998.1
lcl|CP002786.1_cdsid_AEF40999.1
lcl|CP002786.1_cdsid_AEF41000.1	K05520
lcl|CP002786.1_cdsid_AEF41001.1
lcl|CP002786.1_cdsid_AEF41002.1
lcl|CP002786.1_cdsid_AEF41003.1
lcl|CP002786.1_cdsid_AEF41004.1
lcl|CP002786.1_cdsid_AEF41005.1
lcl|CP002786.1_cdsid_AEF41006.1
lcl|CP002786.1_cdsid_AEF41007.1
lcl|CP002786.1_cdsid_AEF41008.1
lcl|CP002786.1_cdsid_AEF41009.1
lcl|CP002786.1_cdsid_AEF41010.1
lcl|CP002786.1_cdsid_AEF41011.1
lcl|CP002786.1_cdsid_AEF41012.1	K03088
lcl|CP002786.1_cdsid_AEF41013.1
lcl|CP002786.1_cdsid_AEF41014.1	K01567
lcl|CP002786.1_cdsid_AEF41015.1
lcl|CP002786.1_cdsid_AEF41016.1
lcl|CP002786.1_cdsid_AEF41017.1
lcl|CP002786.1_cdsid_AEF41018.1
lcl|CP002786.1_cdsid_AEF41019.1
lcl|CP002786.1_cdsid_AEF41020.1	K04753
lcl|CP002786.1_cdsid_AEF41021.1
lcl|CP002786.1_cdsid_AEF41022.1	K16370
lcl|CP002786.1_cdsid_AEF41023.1
lcl|CP002786.1_cdsid_AEF41024.1
lcl|CP002786.1_cdsid_AEF41025.1
lcl|CP002786.1_cdsid_AEF41026.1	K07552
lcl|CP002786.1_cdsid_AEF41028.1
lcl|CP002786.1_cdsid_AEF41027.1
lcl|CP002786.1_cdsid_AEF41029.1
lcl|CP002786.1_cdsid_AEF41030.1
lcl|CP002786.1_cdsid_AEF41031.1
lcl|CP002786.1_cdsid_AEF41032.1	K07282
lcl|CP002786.1_cdsid_AEF41033.1	K00257
lcl|CP002786.1_cdsid_AEF41034.1
lcl|CP002786.1_cdsid_AEF41035.1
lcl|CP002786.1_cdsid_AEF41036.1	K01911
lcl|CP002786.1_cdsid_AEF41037.1
lcl|CP002786.1_cdsid_AEF41038.1	K01066
lcl|CP002786.1_cdsid_AEF41039.1
lcl|CP002786.1_cdsid_AEF41040.1
lcl|CP002786.1_cdsid_AEF41041.1
lcl|CP002786.1_cdsid_AEF41042.1
lcl|CP002786.1_cdsid_AEF41043.1
lcl|CP002786.1_cdsid_AEF41044.1	K03305
lcl|CP002786.1_cdsid_AEF41045.1
lcl|CP002786.1_cdsid_AEF41046.1	K00248
lcl|CP002786.1_cdsid_AEF41047.1
lcl|CP002786.1_cdsid_AEF41048.1
lcl|CP002786.1_cdsid_AEF41049.1
lcl|CP002786.1_cdsid_AEF41050.1	K01692
lcl|CP002786.1_cdsid_AEF41051.1
lcl|CP002786.1_cdsid_AEF41052.1
lcl|CP002786.1_cdsid_AEF41053.1
lcl|CP002786.1_cdsid_AEF41054.1	K00135
lcl|CP002786.1_cdsid_AEF41055.1
lcl|CP002786.1_cdsid_AEF41056.1
lcl|CP002786.1_cdsid_AEF41057.1	K00528
lcl|CP002786.1_cdsid_AEF41058.1	K10225
lcl|CP002786.1_cdsid_AEF41059.1
lcl|CP002786.1_cdsid_AEF41060.1
lcl|CP002786.1_cdsid_AEF41061.1
lcl|CP002786.1_cdsid_AEF41062.1
lcl|CP002786.1_cdsid_AEF41063.1
lcl|CP002786.1_cdsid_AEF41064.1
lcl|CP002786.1_cdsid_AEF41065.1
lcl|CP002786.1_cdsid_AEF41066.1
lcl|CP002786.1_cdsid_AEF41067.1	K15783
lcl|CP002786.1_cdsid_AEF41068.1
lcl|CP002786.1_cdsid_AEF41069.1
lcl|CP002786.1_cdsid_AEF41070.1
lcl|CP002786.1_cdsid_AEF41071.1
lcl|CP002786.1_cdsid_AEF41072.1
lcl|CP002786.1_cdsid_AEF41073.1
lcl|CP002786.1_cdsid_AEF41074.1
lcl|CP002786.1_cdsid_AEF41075.1	K01990
lcl|CP002786.1_cdsid_AEF41076.1
lcl|CP002786.1_cdsid_AEF41077.1	K07729
lcl|CP002786.1_cdsid_AEF41078.1
lcl|CP002786.1_cdsid_AEF41079.1	K02031
lcl|CP002786.1_cdsid_AEF41080.1	K15582
lcl|CP002786.1_cdsid_AEF41081.1	K02033
lcl|CP002786.1_cdsid_AEF41082.1	K02035
lcl|CP002786.1_cdsid_AEF41083.1	K00847
lcl|CP002786.1_cdsid_AEF41084.1	K03704
lcl|CP002786.1_cdsid_AEF41085.1
lcl|CP002786.1_cdsid_AEF41086.1
lcl|CP002786.1_cdsid_AEF41087.1	K11105
lcl|CP002786.1_cdsid_AEF41088.1
lcl|CP002786.1_cdsid_AEF41089.1
lcl|CP002786.1_cdsid_AEF41090.1
lcl|CP002786.1_cdsid_AEF41091.1
lcl|CP002786.1_cdsid_AEF41092.1	K08352
lcl|CP002786.1_cdsid_AEF41093.1
lcl|CP002786.1_cdsid_AEF41094.1
lcl|CP002786.1_cdsid_AEF41095.1	K01692
lcl|CP002786.1_cdsid_AEF41096.1	K00459
lcl|CP002786.1_cdsid_AEF41097.1	K01782
lcl|CP002786.1_cdsid_AEF41098.1	K00626
lcl|CP002786.1_cdsid_AEF41099.1
lcl|CP002786.1_cdsid_AEF41100.1
lcl|CP002786.1_cdsid_AEF41101.1	K00567
lcl|CP002786.1_cdsid_AEF41102.1
lcl|CP002786.1_cdsid_AEF41103.1
lcl|CP002786.1_cdsid_AEF41104.1
lcl|CP002786.1_cdsid_AEF41105.1
lcl|CP002786.1_cdsid_AEF41106.1	K00020
lcl|CP002786.1_cdsid_AEF41107.1	K00257
lcl|CP002786.1_cdsid_AEF41108.1	K00140
lcl|CP002786.1_cdsid_AEF41109.1
lcl|CP002786.1_cdsid_AEF41110.1
lcl|CP002786.1_cdsid_AEF41111.1
lcl|CP002786.1_cdsid_AEF41112.1
lcl|CP002786.1_cdsid_AEF41113.1
lcl|CP002786.1_cdsid_AEF41114.1
lcl|CP002786.1_cdsid_AEF41115.1
lcl|CP002786.1_cdsid_AEF41116.1
lcl|CP002786.1_cdsid_AEF41117.1
lcl|CP002786.1_cdsid_AEF41118.1
lcl|CP002786.1_cdsid_AEF41119.1
lcl|CP002786.1_cdsid_AEF41120.1
lcl|CP002786.1_cdsid_AEF41121.1
lcl|CP002786.1_cdsid_AEF41122.1	K03924
lcl|CP002786.1_cdsid_AEF41123.1
lcl|CP002786.1_cdsid_AEF41124.1
lcl|CP002786.1_cdsid_AEF41125.1
lcl|CP002786.1_cdsid_AEF41126.1
lcl|CP002786.1_cdsid_AEF41127.1
lcl|CP002786.1_cdsid_AEF41128.1
lcl|CP002786.1_cdsid_AEF41129.1
lcl|CP002786.1_cdsid_AEF41130.1	K02346
lcl|CP002786.1_cdsid_AEF41131.1
lcl|CP002786.1_cdsid_AEF41132.1
lcl|CP002786.1_cdsid_AEF41133.1
lcl|CP002786.1_cdsid_AEF41134.1
lcl|CP002786.1_cdsid_AEF41135.1
lcl|CP002786.1_cdsid_AEF41136.1
lcl|CP002786.1_cdsid_AEF41137.1
lcl|CP002786.1_cdsid_AEF41138.1	K01142
lcl|CP002786.1_cdsid_AEF41139.1
lcl|CP002786.1_cdsid_AEF41140.1
lcl|CP002786.1_cdsid_AEF41141.1
lcl|CP002786.1_cdsid_AEF41142.1
lcl|CP002786.1_cdsid_AEF41143.1
lcl|CP002786.1_cdsid_AEF41144.1
lcl|CP002786.1_cdsid_AEF41145.1
lcl|CP002786.1_cdsid_AEF41146.1
lcl|CP002786.1_cdsid_AEF41147.1
lcl|CP002786.1_cdsid_AEF41148.1	K00119
lcl|CP002786.1_cdsid_AEF41149.1
lcl|CP002786.1_cdsid_AEF41150.1
lcl|CP002786.1_cdsid_AEF41151.1	K09687
lcl|CP002786.1_cdsid_AEF41152.1
lcl|CP002786.1_cdsid_AEF41153.1
lcl|CP002786.1_cdsid_AEF41154.1
lcl|CP002786.1_cdsid_AEF41155.1
lcl|CP002786.1_cdsid_AEF41156.1	K13955
lcl|CP002786.1_cdsid_AEF41157.1
lcl|CP002786.1_cdsid_AEF41158.1
lcl|CP002786.1_cdsid_AEF41159.1	K03088
lcl|CP002786.1_cdsid_AEF41160.1
lcl|CP002786.1_cdsid_AEF41161.1
lcl|CP002786.1_cdsid_AEF41162.1	K14052
lcl|CP002786.1_cdsid_AEF41163.1
lcl|CP002786.1_cdsid_AEF41164.1
lcl|CP002786.1_cdsid_AEF41165.1	K00137
lcl|CP002786.1_cdsid_AEF41166.1
lcl|CP002786.1_cdsid_AEF41167.1
lcl|CP002786.1_cdsid_AEF41168.1
lcl|CP002786.1_cdsid_AEF41169.1
lcl|CP002786.1_cdsid_AEF41170.1
lcl|CP002786.1_cdsid_AEF41171.1
lcl|CP002786.1_cdsid_AEF41172.1
lcl|CP002786.1_cdsid_AEF41173.1
lcl|CP002786.1_cdsid_AEF41174.1
lcl|CP002786.1_cdsid_AEF41175.1
lcl|CP002786.1_cdsid_AEF41176.1
lcl|CP002786.1_cdsid_AEF41177.1
lcl|CP002786.1_cdsid_AEF41178.1
lcl|CP002786.1_cdsid_AEF41179.1	K00645
lcl|CP002786.1_cdsid_AEF41180.1
lcl|CP002786.1_cdsid_AEF41181.1
lcl|CP002786.1_cdsid_AEF41182.1
lcl|CP002786.1_cdsid_AEF41183.1
lcl|CP002786.1_cdsid_AEF41184.1
lcl|CP002786.1_cdsid_AEF41185.1
lcl|CP002786.1_cdsid_AEF41186.1
lcl|CP002786.1_cdsid_AEF41187.1
lcl|CP002786.1_cdsid_AEF41188.1	K00128
lcl|CP002786.1_cdsid_AEF41189.1	K00252
lcl|CP002786.1_cdsid_AEF41190.1	K07250
lcl|CP002786.1_cdsid_AEF41191.1
lcl|CP002786.1_cdsid_AEF41192.1
lcl|CP002786.1_cdsid_AEF41193.1	K09684
lcl|CP002786.1_cdsid_AEF41194.1
lcl|CP002786.1_cdsid_AEF41195.1	K01971
lcl|CP002786.1_cdsid_AEF41196.1
lcl|CP002786.1_cdsid_AEF41197.1
lcl|CP002786.1_cdsid_AEF41198.1
lcl|CP002786.1_cdsid_AEF41199.1
lcl|CP002786.1_cdsid_AEF41200.1
lcl|CP002786.1_cdsid_AEF41201.1
lcl|CP002786.1_cdsid_AEF41202.1
lcl|CP002786.1_cdsid_AEF41203.1
lcl|CP002786.1_cdsid_AEF41204.1
lcl|CP002786.1_cdsid_AEF41205.1
lcl|CP002786.1_cdsid_AEF41206.1
lcl|CP002786.1_cdsid_AEF41207.1	K11735
lcl|CP002786.1_cdsid_AEF41208.1
lcl|CP002786.1_cdsid_AEF41209.1
lcl|CP002786.1_cdsid_AEF41210.1
lcl|CP002786.1_cdsid_AEF41211.1	K00457
lcl|CP002786.1_cdsid_AEF41212.1
lcl|CP002786.1_cdsid_AEF41213.1
lcl|CP002786.1_cdsid_AEF41214.1	K01029
lcl|CP002786.1_cdsid_AEF41215.1	K01028
lcl|CP002786.1_cdsid_AEF41216.1	K01555
lcl|CP002786.1_cdsid_AEF41217.1
lcl|CP002786.1_cdsid_AEF41218.1
lcl|CP002786.1_cdsid_AEF41219.1
lcl|CP002786.1_cdsid_AEF41220.1
lcl|CP002786.1_cdsid_AEF41221.1
lcl|CP002786.1_cdsid_AEF41222.1
lcl|CP002786.1_cdsid_AEF41223.1
lcl|CP002786.1_cdsid_AEF41224.1
lcl|CP002786.1_cdsid_AEF41225.1	K00463
lcl|CP002786.1_cdsid_AEF41226.1	K01286
lcl|CP002786.1_cdsid_AEF41227.1
lcl|CP002786.1_cdsid_AEF41228.1
lcl|CP002786.1_cdsid_AEF41229.1
lcl|CP002786.1_cdsid_AEF41230.1
lcl|CP002786.1_cdsid_AEF41231.1
lcl|CP002786.1_cdsid_AEF41232.1	K01151
lcl|CP002786.1_cdsid_AEF41233.1	K00294
lcl|CP002786.1_cdsid_AEF41234.1
lcl|CP002786.1_cdsid_AEF41235.1	K01584
lcl|CP002786.1_cdsid_AEF41236.1	K11928
lcl|CP002786.1_cdsid_AEF41237.1
lcl|CP002786.1_cdsid_AEF41238.1	K01567
lcl|CP002786.1_cdsid_AEF41239.1
lcl|CP002786.1_cdsid_AEF41240.1
lcl|CP002786.1_cdsid_AEF41242.1	K08139
lcl|CP002786.1_cdsid_AEF41241.1
lcl|CP002786.1_cdsid_AEF41243.1	K15545
lcl|CP002786.1_cdsid_AEF41244.1
lcl|CP002786.1_cdsid_AEF41245.1	K10231
lcl|CP002786.1_cdsid_AEF41246.1	K01567
lcl|CP002786.1_cdsid_AEF41247.1
lcl|CP002786.1_cdsid_AEF41248.1
lcl|CP002786.1_cdsid_AEF41249.1
lcl|CP002786.1_cdsid_AEF41250.1
lcl|CP002786.1_cdsid_AEF41251.1
lcl|CP002786.1_cdsid_AEF41252.1
lcl|CP002786.1_cdsid_AEF41253.1
lcl|CP002786.1_cdsid_AEF41254.1
lcl|CP002786.1_cdsid_AEF41255.1
lcl|CP002786.1_cdsid_AEF41256.1	K07222
lcl|CP002786.1_cdsid_AEF41257.1
lcl|CP002786.1_cdsid_AEF41258.1
lcl|CP002786.1_cdsid_AEF41259.1	K04755
lcl|CP002786.1_cdsid_AEF41260.1
lcl|CP002786.1_cdsid_AEF41261.1
lcl|CP002786.1_cdsid_AEF41262.1
lcl|CP002786.1_cdsid_AEF41263.1
lcl|CP002786.1_cdsid_AEF41264.1	K03088
lcl|CP002786.1_cdsid_AEF41265.1	K00599
lcl|CP002786.1_cdsid_AEF41266.1
lcl|CP002786.1_cdsid_AEF41267.1
lcl|CP002786.1_cdsid_AEF41268.1
lcl|CP002786.1_cdsid_AEF41269.1
lcl|CP002786.1_cdsid_AEF41270.1	K09384
lcl|CP002786.1_cdsid_AEF41271.1
lcl|CP002786.1_cdsid_AEF41272.1
lcl|CP002786.1_cdsid_AEF41273.1
lcl|CP002786.1_cdsid_AEF41274.1
lcl|CP002786.1_cdsid_AEF41275.1
lcl|CP002786.1_cdsid_AEF41276.1
lcl|CP002786.1_cdsid_AEF41277.1	K00390
lcl|CP002786.1_cdsid_AEF41278.1
lcl|CP002786.1_cdsid_AEF41279.1
lcl|CP002786.1_cdsid_AEF41280.1	K04487
lcl|CP002786.1_cdsid_AEF41281.1
lcl|CP002786.1_cdsid_AEF41282.1
lcl|CP002786.1_cdsid_AEF41283.1
lcl|CP002786.1_cdsid_AEF41284.1
lcl|CP002786.1_cdsid_AEF41285.1
lcl|CP002786.1_cdsid_AEF41286.1
lcl|CP002786.1_cdsid_AEF41287.1
lcl|CP002786.1_cdsid_AEF41288.1
lcl|CP002786.1_cdsid_AEF41289.1
lcl|CP002786.1_cdsid_AEF41290.1
lcl|CP002786.1_cdsid_AEF41291.1
lcl|CP002786.1_cdsid_AEF41292.1
lcl|CP002786.1_cdsid_AEF41293.1
lcl|CP002786.1_cdsid_AEF41294.1
lcl|CP002786.1_cdsid_AEF41295.1
lcl|CP002786.1_cdsid_AEF41296.1
lcl|CP002786.1_cdsid_AEF41297.1
lcl|CP002786.1_cdsid_AEF41298.1
lcl|CP002786.1_cdsid_AEF41299.1
lcl|CP002786.1_cdsid_AEF41300.1
lcl|CP002786.1_cdsid_AEF41301.1
lcl|CP002786.1_cdsid_AEF41302.1
lcl|CP002786.1_cdsid_AEF41303.1
lcl|CP002786.1_cdsid_AEF41304.1	K02084
lcl|CP002786.1_cdsid_AEF41305.1
lcl|CP002786.1_cdsid_AEF41306.1
lcl|CP002786.1_cdsid_AEF41307.1
lcl|CP002786.1_cdsid_AEF41308.1
lcl|CP002786.1_cdsid_AEF41309.1	K15013
lcl|CP002786.1_cdsid_AEF41310.1
lcl|CP002786.1_cdsid_AEF41311.1
lcl|CP002786.1_cdsid_AEF41312.1
lcl|CP002786.1_cdsid_AEF41313.1
lcl|CP002786.1_cdsid_AEF41314.1
lcl|CP002786.1_cdsid_AEF41315.1
lcl|CP002786.1_cdsid_AEF41316.1	K09687
lcl|CP002786.1_cdsid_AEF41317.1
lcl|CP002786.1_cdsid_AEF41318.1
lcl|CP002786.1_cdsid_AEF41319.1
lcl|CP002786.1_cdsid_AEF41320.1
lcl|CP002786.1_cdsid_AEF41321.1
lcl|CP002786.1_cdsid_AEF41322.1
lcl|CP002786.1_cdsid_AEF41323.1
lcl|CP002786.1_cdsid_AEF41324.1
lcl|CP002786.1_cdsid_AEF41325.1
lcl|CP002786.1_cdsid_AEF41326.1
lcl|CP002786.1_cdsid_AEF41327.1
lcl|CP002786.1_cdsid_AEF41328.1
lcl|CP002786.1_cdsid_AEF41329.1
lcl|CP002786.1_cdsid_AEF41330.1	K00058
lcl|CP002786.1_cdsid_AEF41331.1	K15634
lcl|CP002786.1_cdsid_AEF41332.1
lcl|CP002786.1_cdsid_AEF41333.1	K00880
lcl|CP002786.1_cdsid_AEF41334.1
lcl|CP002786.1_cdsid_AEF41335.1
lcl|CP002786.1_cdsid_AEF41336.1
lcl|CP002786.1_cdsid_AEF41337.1
lcl|CP002786.1_cdsid_AEF41338.1
lcl|CP002786.1_cdsid_AEF41339.1
lcl|CP002786.1_cdsid_AEF41340.1
lcl|CP002786.1_cdsid_AEF41341.1
lcl|CP002786.1_cdsid_AEF41342.1
lcl|CP002786.1_cdsid_AEF41343.1
lcl|CP002786.1_cdsid_AEF41344.1
lcl|CP002786.1_cdsid_AEF41345.1
lcl|CP002786.1_cdsid_AEF41346.1
lcl|CP002786.1_cdsid_AEF41347.1
lcl|CP002786.1_cdsid_AEF41348.1
lcl|CP002786.1_cdsid_AEF41349.1
lcl|CP002786.1_cdsid_AEF41350.1	K00599
lcl|CP002786.1_cdsid_AEF41351.1
lcl|CP002786.1_cdsid_AEF41352.1	K00648
lcl|CP002786.1_cdsid_AEF41353.1
lcl|CP002786.1_cdsid_AEF41354.1
lcl|CP002786.1_cdsid_AEF41355.1	K11608
lcl|CP002786.1_cdsid_AEF41356.1
lcl|CP002786.1_cdsid_AEF41357.1
lcl|CP002786.1_cdsid_AEF41358.1
lcl|CP002786.1_cdsid_AEF41359.1	K01115
lcl|CP002786.1_cdsid_AEF41360.1
lcl|CP002786.1_cdsid_AEF41361.1
lcl|CP002786.1_cdsid_AEF41362.1
lcl|CP002786.1_cdsid_AEF41363.1	K01971
lcl|CP002786.1_cdsid_AEF41364.1	K01971
lcl|CP002786.1_cdsid_AEF41366.1
lcl|CP002786.1_cdsid_AEF41365.1
lcl|CP002786.1_cdsid_AEF41367.1
lcl|CP002786.1_cdsid_AEF41368.1
lcl|CP002786.1_cdsid_AEF41369.1	K15468
lcl|CP002786.1_cdsid_AEF41370.1
lcl|CP002786.1_cdsid_AEF41371.1	K03334
lcl|CP002786.1_cdsid_AEF41372.1
lcl|CP002786.1_cdsid_AEF41373.1
lcl|CP002786.1_cdsid_AEF41374.1
lcl|CP002786.1_cdsid_AEF41375.1
lcl|CP002786.1_cdsid_AEF41376.1	K08232
lcl|CP002786.1_cdsid_AEF41377.1	K09117
lcl|CP002786.1_cdsid_AEF41378.1
lcl|CP002786.1_cdsid_AEF41379.1
lcl|CP002786.1_cdsid_AEF41380.1
lcl|CP002786.1_cdsid_AEF41381.1	K00517
lcl|CP002786.1_cdsid_AEF41382.1
lcl|CP002786.1_cdsid_AEF41383.1	K01362
lcl|CP002786.1_cdsid_AEF41384.1	K03707
lcl|CP002786.1_cdsid_AEF41385.1	K00027
lcl|CP002786.1_cdsid_AEF41386.1
lcl|CP002786.1_cdsid_AEF41387.1	K00263
lcl|CP002786.1_cdsid_AEF41388.1	K05279
lcl|CP002786.1_cdsid_AEF41389.1	K08369
lcl|CP002786.1_cdsid_AEF41390.1
lcl|CP002786.1_cdsid_AEF41391.1
lcl|CP002786.1_cdsid_AEF41392.1
lcl|CP002786.1_cdsid_AEF41393.1
lcl|CP002786.1_cdsid_AEF41394.1
lcl|CP002786.1_cdsid_AEF41395.1
lcl|CP002786.1_cdsid_AEF41396.1
lcl|CP002786.1_cdsid_AEF41397.1
lcl|CP002786.1_cdsid_AEF41398.1
lcl|CP002786.1_cdsid_AEF41399.1
lcl|CP002786.1_cdsid_AEF41400.1	K05245
lcl|CP002786.1_cdsid_AEF41401.1
lcl|CP002786.1_cdsid_AEF41402.1
lcl|CP002786.1_cdsid_AEF41403.1
lcl|CP002786.1_cdsid_AEF41404.1	K00247
lcl|CP002786.1_cdsid_AEF41405.1	K00246
lcl|CP002786.1_cdsid_AEF41406.1	K00245
lcl|CP002786.1_cdsid_AEF41407.1	K00244
lcl|CP002786.1_cdsid_AEF41408.1
lcl|CP002786.1_cdsid_AEF41409.1	K03583
lcl|CP002786.1_cdsid_AEF41410.1	K03582
lcl|CP002786.1_cdsid_AEF41411.1
lcl|CP002786.1_cdsid_AEF41412.1	K03581
lcl|CP002786.1_cdsid_AEF41413.1
lcl|CP002786.1_cdsid_AEF41414.1
lcl|CP002786.1_cdsid_AEF41415.1
lcl|CP002786.1_cdsid_AEF41416.1
lcl|CP002786.1_cdsid_AEF41417.1
lcl|CP002786.1_cdsid_AEF41418.1	K03736
lcl|CP002786.1_cdsid_AEF41419.1	K03735
lcl|CP002786.1_cdsid_AEF41420.1
lcl|CP002786.1_cdsid_AEF41421.1	K01692
lcl|CP002786.1_cdsid_AEF41422.1	K00320
lcl|CP002786.1_cdsid_AEF41423.1
lcl|CP002786.1_cdsid_AEF41424.1
lcl|CP002786.1_cdsid_AEF41425.1
lcl|CP002786.1_cdsid_AEF41426.1
lcl|CP002786.1_cdsid_AEF41427.1
lcl|CP002786.1_cdsid_AEF41428.1
lcl|CP002786.1_cdsid_AEF41429.1
lcl|CP002786.1_cdsid_AEF41430.1	K03821
lcl|CP002786.1_cdsid_AEF41431.1
lcl|CP002786.1_cdsid_AEF41433.1
lcl|CP002786.1_cdsid_AEF41432.1	K00389
lcl|CP002786.1_cdsid_AEF41434.1
lcl|CP002786.1_cdsid_AEF41435.1
lcl|CP002786.1_cdsid_AEF41436.1	K03455
lcl|CP002786.1_cdsid_AEF41437.1
lcl|CP002786.1_cdsid_AEF41438.1
lcl|CP002786.1_cdsid_AEF41439.1
lcl|CP002786.1_cdsid_AEF41440.1	K07496
lcl|CP002786.1_cdsid_AEF41441.1
lcl|CP002786.1_cdsid_AEF41442.1	K00517
lcl|CP002786.1_cdsid_AEF41443.1
lcl|CP002786.1_cdsid_AEF41444.1	K01126
lcl|CP002786.1_cdsid_AEF41445.1	K03310
lcl|CP002786.1_cdsid_AEF41446.1
lcl|CP002786.1_cdsid_AEF41447.1
lcl|CP002786.1_cdsid_AEF41448.1	K06185
lcl|CP002786.1_cdsid_AEF41449.1	K06147
lcl|CP002786.1_cdsid_AEF41450.1	K06147
lcl|CP002786.1_cdsid_AEF41451.1	K01744
lcl|CP002786.1_cdsid_AEF41452.1
lcl|CP002786.1_cdsid_AEF41453.1	K07246
lcl|CP002786.1_cdsid_AEF41454.1	K00128
lcl|CP002786.1_cdsid_AEF41455.1
lcl|CP002786.1_cdsid_AEF41456.1	K01560
lcl|CP002786.1_cdsid_AEF41457.1	K09996
lcl|CP002786.1_cdsid_AEF41458.1	K02029
lcl|CP002786.1_cdsid_AEF41459.1	K10010
lcl|CP002786.1_cdsid_AEF41460.1	K02846
lcl|CP002786.1_cdsid_AEF41461.1	K00823
lcl|CP002786.1_cdsid_AEF41462.1	K00135
lcl|CP002786.1_cdsid_AEF41463.1
lcl|CP002786.1_cdsid_AEF41464.1
lcl|CP002786.1_cdsid_AEF41465.1
lcl|CP002786.1_cdsid_AEF41466.1	K06995
lcl|CP002786.1_cdsid_AEF41467.1
lcl|CP002786.1_cdsid_AEF41468.1	K03298
lcl|CP002786.1_cdsid_AEF41469.1
lcl|CP002786.1_cdsid_AEF41470.1	K00320
lcl|CP002786.1_cdsid_AEF41471.1
lcl|CP002786.1_cdsid_AEF41472.1
lcl|CP002786.1_cdsid_AEF41473.1	K03809
lcl|CP002786.1_cdsid_AEF41474.1	K06324
lcl|CP002786.1_cdsid_AEF41475.1
lcl|CP002786.1_cdsid_AEF41476.1
lcl|CP002786.1_cdsid_AEF41477.1
lcl|CP002786.1_cdsid_AEF41478.1
lcl|CP002786.1_cdsid_AEF41479.1
lcl|CP002786.1_cdsid_AEF41480.1
lcl|CP002786.1_cdsid_AEF41481.1
lcl|CP002786.1_cdsid_AEF41482.1	K01720
lcl|CP002786.1_cdsid_AEF41483.1	K01895
lcl|CP002786.1_cdsid_AEF41484.1
lcl|CP002786.1_cdsid_AEF41485.1	K01425
lcl|CP002786.1_cdsid_AEF41486.1
lcl|CP002786.1_cdsid_AEF41487.1	K09687
lcl|CP002786.1_cdsid_AEF41488.1	K09686
lcl|CP002786.1_cdsid_AEF41489.1	K06911
lcl|CP002786.1_cdsid_AEF41490.1	K06911
lcl|CP002786.1_cdsid_AEF41491.1
lcl|CP002786.1_cdsid_AEF41492.1	K14155
lcl|CP002786.1_cdsid_AEF41493.1	K00372
lcl|CP002786.1_cdsid_AEF41494.1	K00249
lcl|CP002786.1_cdsid_AEF41495.1
lcl|CP002786.1_cdsid_AEF41496.1
lcl|CP002786.1_cdsid_AEF41497.1	K07148
lcl|CP002786.1_cdsid_AEF41498.1
lcl|CP002786.1_cdsid_AEF41499.1
lcl|CP002786.1_cdsid_AEF41500.1
lcl|CP002786.1_cdsid_AEF41501.1	K14166
lcl|CP002786.1_cdsid_AEF41502.1
lcl|CP002786.1_cdsid_AEF41503.1
lcl|CP002786.1_cdsid_AEF41504.1
lcl|CP002786.1_cdsid_AEF41505.1
lcl|CP002786.1_cdsid_AEF41506.1
lcl|CP002786.1_cdsid_AEF41507.1
lcl|CP002786.1_cdsid_AEF41508.1
lcl|CP002786.1_cdsid_AEF41509.1
lcl|CP002786.1_cdsid_AEF41510.1
lcl|CP002786.1_cdsid_AEF41511.1	K09687
lcl|CP002786.1_cdsid_AEF41512.1
lcl|CP002786.1_cdsid_AEF41513.1
lcl|CP002786.1_cdsid_AEF41514.1
lcl|CP002786.1_cdsid_AEF41515.1
lcl|CP002786.1_cdsid_AEF41516.1
lcl|CP002786.1_cdsid_AEF41517.1
lcl|CP002786.1_cdsid_AEF41518.1
lcl|CP002786.1_cdsid_AEF41519.1
lcl|CP002786.1_cdsid_AEF41520.1	K13775
lcl|CP002786.1_cdsid_AEF41521.1
lcl|CP002786.1_cdsid_AEF41522.1
lcl|CP002786.1_cdsid_AEF41523.1
lcl|CP002786.1_cdsid_AEF41524.1
lcl|CP002786.1_cdsid_AEF41525.1
lcl|CP002786.1_cdsid_AEF41526.1
lcl|CP002786.1_cdsid_AEF41527.1
lcl|CP002786.1_cdsid_AEF41528.1
lcl|CP002786.1_cdsid_AEF41529.1
lcl|CP002786.1_cdsid_AEF41530.1
lcl|CP002786.1_cdsid_AEF41531.1
lcl|CP002786.1_cdsid_AEF41532.1
lcl|CP002786.1_cdsid_AEF41533.1	K02479
lcl|CP002786.1_cdsid_AEF41535.1	K07778
lcl|CP002786.1_cdsid_AEF41534.1
lcl|CP002786.1_cdsid_AEF41536.1	K09687
lcl|CP002786.1_cdsid_AEF41537.1
lcl|CP002786.1_cdsid_AEF41538.1
lcl|CP002786.1_cdsid_AEF41539.1
lcl|CP002786.1_cdsid_AEF41540.1
lcl|CP002786.1_cdsid_AEF41541.1	K03098
lcl|CP002786.1_cdsid_AEF41542.1
lcl|CP002786.1_cdsid_AEF41543.1
lcl|CP002786.1_cdsid_AEF41544.1
lcl|CP002786.1_cdsid_AEF41545.1
lcl|CP002786.1_cdsid_AEF41546.1
lcl|CP002786.1_cdsid_AEF41547.1
lcl|CP002786.1_cdsid_AEF41548.1
lcl|CP002786.1_cdsid_AEF41549.1
lcl|CP002786.1_cdsid_AEF41550.1
lcl|CP002786.1_cdsid_AEF41551.1
lcl|CP002786.1_cdsid_AEF41552.1
lcl|CP002786.1_cdsid_AEF41553.1	K13993
lcl|CP002786.1_cdsid_AEF41554.1
lcl|CP002786.1_cdsid_AEF41555.1	K03310
lcl|CP002786.1_cdsid_AEF41556.1
lcl|CP002786.1_cdsid_AEF41557.1
lcl|CP002786.1_cdsid_AEF41558.1	K00574
lcl|CP002786.1_cdsid_AEF41559.1	K00574
lcl|CP002786.1_cdsid_AEF41560.1	K09701
lcl|CP002786.1_cdsid_AEF41561.1	K06954
lcl|CP002786.1_cdsid_AEF41562.1
lcl|CP002786.1_cdsid_AEF41563.1	K03885
lcl|CP002786.1_cdsid_AEF41564.1
lcl|CP002786.1_cdsid_AEF41565.1
lcl|CP002786.1_cdsid_AEF41566.1	K02015
lcl|CP002786.1_cdsid_AEF41567.1	K02015
lcl|CP002786.1_cdsid_AEF41568.1	K02013
lcl|CP002786.1_cdsid_AEF41569.1	K07737
lcl|CP002786.1_cdsid_AEF41570.1
lcl|CP002786.1_cdsid_AEF41571.1	K00033
lcl|CP002786.1_cdsid_AEF41572.1	K00088
lcl|CP002786.1_cdsid_AEF41573.1
lcl|CP002786.1_cdsid_AEF41574.1
lcl|CP002786.1_cdsid_AEF41575.1
lcl|CP002786.1_cdsid_AEF41576.1
lcl|CP002786.1_cdsid_AEF41577.1
lcl|CP002786.1_cdsid_AEF41578.1	K01638
lcl|CP002786.1_cdsid_AEF41579.1	K07098
lcl|CP002786.1_cdsid_AEF41580.1	K00281
lcl|CP002786.1_cdsid_AEF41581.1
lcl|CP002786.1_cdsid_AEF41582.1	K08999
lcl|CP002786.1_cdsid_AEF41583.1
lcl|CP002786.1_cdsid_AEF41584.1
lcl|CP002786.1_cdsid_AEF41585.1	K02437
lcl|CP002786.1_cdsid_AEF41586.1
lcl|CP002786.1_cdsid_AEF41587.1
lcl|CP002786.1_cdsid_AEF41588.1
lcl|CP002786.1_cdsid_AEF41589.1	K00995
lcl|CP002786.1_cdsid_AEF41590.1	K03529
lcl|CP002786.1_cdsid_AEF41591.1	K01512
lcl|CP002786.1_cdsid_AEF41592.1
lcl|CP002786.1_cdsid_AEF41593.1
lcl|CP002786.1_cdsid_AEF41594.1
lcl|CP002786.1_cdsid_AEF41595.1
lcl|CP002786.1_cdsid_AEF41596.1
lcl|CP002786.1_cdsid_AEF41597.1
lcl|CP002786.1_cdsid_AEF41598.1
lcl|CP002786.1_cdsid_AEF41599.1
lcl|CP002786.1_cdsid_AEF41600.1
lcl|CP002786.1_cdsid_AEF41601.1	K10563
lcl|CP002786.1_cdsid_AEF41602.1	K03685
lcl|CP002786.1_cdsid_AEF41603.1	K07040
lcl|CP002786.1_cdsid_AEF41604.1
lcl|CP002786.1_cdsid_AEF41605.1	K00954
lcl|CP002786.1_cdsid_AEF41606.1	K08316
lcl|CP002786.1_cdsid_AEF41607.1	K01958
lcl|CP002786.1_cdsid_AEF41608.1	K03655
lcl|CP002786.1_cdsid_AEF41609.1	K07030
lcl|CP002786.1_cdsid_AEF41610.1
lcl|CP002786.1_cdsid_AEF41611.1	K03648
lcl|CP002786.1_cdsid_AEF41612.1
lcl|CP002786.1_cdsid_AEF41613.1
lcl|CP002786.1_cdsid_AEF41614.1
lcl|CP002786.1_cdsid_AEF41615.1
lcl|CP002786.1_cdsid_AEF41616.1	K01897
lcl|CP002786.1_cdsid_AEF41617.1	K03821
lcl|CP002786.1_cdsid_AEF41618.1
lcl|CP002786.1_cdsid_AEF41619.1	K00257
lcl|CP002786.1_cdsid_AEF41620.1	K10226
lcl|CP002786.1_cdsid_AEF41621.1	K00946
lcl|CP002786.1_cdsid_AEF41622.1
lcl|CP002786.1_cdsid_AEF41623.1	K01921
lcl|CP002786.1_cdsid_AEF41624.1	K00057
lcl|CP002786.1_cdsid_AEF41625.1	K14941
lcl|CP002786.1_cdsid_AEF41626.1	K00937
lcl|CP002786.1_cdsid_AEF41627.1	K01567
lcl|CP002786.1_cdsid_AEF41628.1
lcl|CP002786.1_cdsid_AEF41629.1	K01704
lcl|CP002786.1_cdsid_AEF41630.1	K01703
lcl|CP002786.1_cdsid_AEF41631.1
lcl|CP002786.1_cdsid_AEF41632.1
lcl|CP002786.1_cdsid_AEF41633.1	K01885
lcl|CP002786.1_cdsid_AEF41634.1	K01828
lcl|CP002786.1_cdsid_AEF41635.1
lcl|CP002786.1_cdsid_AEF41636.1	K00052
lcl|CP002786.1_cdsid_AEF41637.1	K00058
lcl|CP002786.1_cdsid_AEF41638.1	K01423
lcl|CP002786.1_cdsid_AEF41639.1	K00053
lcl|CP002786.1_cdsid_AEF41640.1	K01653
lcl|CP002786.1_cdsid_AEF41641.1	K01652
lcl|CP002786.1_cdsid_AEF41642.1
lcl|CP002786.1_cdsid_AEF41643.1	K01687
lcl|CP002786.1_cdsid_AEF41644.1
lcl|CP002786.1_cdsid_AEF41645.1
lcl|CP002786.1_cdsid_AEF41646.1	K02434
lcl|CP002786.1_cdsid_AEF41647.1	K00850
lcl|CP002786.1_cdsid_AEF41648.1
lcl|CP002786.1_cdsid_AEF41649.1	K14445
lcl|CP002786.1_cdsid_AEF41650.1
lcl|CP002786.1_cdsid_AEF41651.1	K11615
lcl|CP002786.1_cdsid_AEF41652.1	K02433
lcl|CP002786.1_cdsid_AEF41653.1	K02435
lcl|CP002786.1_cdsid_AEF41654.1
lcl|CP002786.1_cdsid_AEF41655.1	K00517
lcl|CP002786.1_cdsid_AEF41656.1
lcl|CP002786.1_cdsid_AEF41657.1
lcl|CP002786.1_cdsid_AEF41658.1	K01972
lcl|CP002786.1_cdsid_AEF41659.1
lcl|CP002786.1_cdsid_AEF41660.1
lcl|CP002786.1_cdsid_AEF41661.1	K00566
lcl|CP002786.1_cdsid_AEF41662.1	K04487
lcl|CP002786.1_cdsid_AEF41663.1
lcl|CP002786.1_cdsid_AEF41664.1
lcl|CP002786.1_cdsid_AEF41665.1
lcl|CP002786.1_cdsid_AEF41666.1	K03522
lcl|CP002786.1_cdsid_AEF41667.1	K03521
lcl|CP002786.1_cdsid_AEF41668.1
lcl|CP002786.1_cdsid_AEF41669.1	K16149
lcl|CP002786.1_cdsid_AEF41670.1	K16150
lcl|CP002786.1_cdsid_AEF41671.1	K15734
lcl|CP002786.1_cdsid_AEF41672.1	K00680
lcl|CP002786.1_cdsid_AEF41673.1	K00259
lcl|CP002786.1_cdsid_AEF41674.1
lcl|CP002786.1_cdsid_AEF41675.1
lcl|CP002786.1_cdsid_AEF41676.1	K01692
lcl|CP002786.1_cdsid_AEF41677.1	K02013
lcl|CP002786.1_cdsid_AEF41678.1	K00700
lcl|CP002786.1_cdsid_AEF41679.1	K07054
lcl|CP002786.1_cdsid_AEF41680.1	K05838
lcl|CP002786.1_cdsid_AEF41681.1
lcl|CP002786.1_cdsid_AEF41682.1
lcl|CP002786.1_cdsid_AEF41683.1	K00626
lcl|CP002786.1_cdsid_AEF41684.1
lcl|CP002786.1_cdsid_AEF41685.1
lcl|CP002786.1_cdsid_AEF41686.1	K00615
lcl|CP002786.1_cdsid_AEF41687.1	K07503
lcl|CP002786.1_cdsid_AEF41688.1	K01768
lcl|CP002786.1_cdsid_AEF41689.1
lcl|CP002786.1_cdsid_AEF41690.1
lcl|CP002786.1_cdsid_AEF41691.1	K00790
lcl|CP002786.1_cdsid_AEF41692.1
lcl|CP002786.1_cdsid_AEF41693.1
lcl|CP002786.1_cdsid_AEF41694.1	K02114
lcl|CP002786.1_cdsid_AEF41695.1	K02112
lcl|CP002786.1_cdsid_AEF41696.1	K02115
lcl|CP002786.1_cdsid_AEF41697.1	K02111
lcl|CP002786.1_cdsid_AEF41698.1	K02113
lcl|CP002786.1_cdsid_AEF41699.1
lcl|CP002786.1_cdsid_AEF41700.1
lcl|CP002786.1_cdsid_AEF41701.1	K02108
lcl|CP002786.1_cdsid_AEF41702.1
lcl|CP002786.1_cdsid_AEF41703.1	K02851
lcl|CP002786.1_cdsid_AEF41704.1	K00600
lcl|CP002786.1_cdsid_AEF41705.1	K07566
lcl|CP002786.1_cdsid_AEF41707.1	K02493
lcl|CP002786.1_cdsid_AEF41706.1
lcl|CP002786.1_cdsid_AEF41708.1
lcl|CP002786.1_cdsid_AEF41709.1
lcl|CP002786.1_cdsid_AEF41710.1	K02835
lcl|CP002786.1_cdsid_AEF41711.1	K02909
lcl|CP002786.1_cdsid_AEF41712.1	K03628
lcl|CP002786.1_cdsid_AEF41713.1	K00872
lcl|CP002786.1_cdsid_AEF41714.1	K01733
lcl|CP002786.1_cdsid_AEF41715.1	K00003
lcl|CP002786.1_cdsid_AEF41716.1	K01586
lcl|CP002786.1_cdsid_AEF41717.1	K01887
lcl|CP002786.1_cdsid_AEF41718.1
lcl|CP002786.1_cdsid_AEF41719.1
lcl|CP002786.1_cdsid_AEF41720.1
lcl|CP002786.1_cdsid_AEF41721.1
lcl|CP002786.1_cdsid_AEF41722.1
lcl|CP002786.1_cdsid_AEF41723.1
lcl|CP002786.1_cdsid_AEF41724.1
lcl|CP002786.1_cdsid_AEF41725.1
lcl|CP002786.1_cdsid_AEF41726.1
lcl|CP002786.1_cdsid_AEF41727.1	K08680
lcl|CP002786.1_cdsid_AEF41728.1
lcl|CP002786.1_cdsid_AEF41729.1	K01463
lcl|CP002786.1_cdsid_AEF41730.1
lcl|CP002786.1_cdsid_AEF41731.1
lcl|CP002786.1_cdsid_AEF41732.1
lcl|CP002786.1_cdsid_AEF41733.1	K00666
lcl|CP002786.1_cdsid_AEF41734.1
lcl|CP002786.1_cdsid_AEF41735.1
lcl|CP002786.1_cdsid_AEF41736.1
lcl|CP002786.1_cdsid_AEF41737.1
lcl|CP002786.1_cdsid_AEF41738.1
lcl|CP002786.1_cdsid_AEF41739.1
lcl|CP002786.1_cdsid_AEF41740.1	K02016
lcl|CP002786.1_cdsid_AEF41741.1
lcl|CP002786.1_cdsid_AEF41742.1	K02503
lcl|CP002786.1_cdsid_AEF41743.1
lcl|CP002786.1_cdsid_AEF41744.1
lcl|CP002786.1_cdsid_AEF41745.1
lcl|CP002786.1_cdsid_AEF41746.1
lcl|CP002786.1_cdsid_AEF41747.1
lcl|CP002786.1_cdsid_AEF41748.1
lcl|CP002786.1_cdsid_AEF41749.1
lcl|CP002786.1_cdsid_AEF41750.1
lcl|CP002786.1_cdsid_AEF41751.1
lcl|CP002786.1_cdsid_AEF41752.1
lcl|CP002786.1_cdsid_AEF41753.1
lcl|CP002786.1_cdsid_AEF41754.1
lcl|CP002786.1_cdsid_AEF41755.1	K14335
lcl|CP002786.1_cdsid_AEF41756.1	K05592
lcl|CP002786.1_cdsid_AEF41757.1
lcl|CP002786.1_cdsid_AEF41758.1	K07100
lcl|CP002786.1_cdsid_AEF41759.1	K07001
lcl|CP002786.1_cdsid_AEF41760.1
lcl|CP002786.1_cdsid_AEF41762.1
lcl|CP002786.1_cdsid_AEF41761.1
lcl|CP002786.1_cdsid_AEF41763.1	K00253
lcl|CP002786.1_cdsid_AEF41764.1
lcl|CP002786.1_cdsid_AEF41765.1
lcl|CP002786.1_cdsid_AEF41766.1	K07393
lcl|CP002786.1_cdsid_AEF41767.1	K06148
lcl|CP002786.1_cdsid_AEF41768.1	K01616
lcl|CP002786.1_cdsid_AEF41769.1
lcl|CP002786.1_cdsid_AEF41770.1
lcl|CP002786.1_cdsid_AEF41771.1
lcl|CP002786.1_cdsid_AEF41772.1	K00029
lcl|CP002786.1_cdsid_AEF41773.1
lcl|CP002786.1_cdsid_AEF41774.1
lcl|CP002786.1_cdsid_AEF41775.1
lcl|CP002786.1_cdsid_AEF41776.1	K07053
lcl|CP002786.1_cdsid_AEF41777.1
lcl|CP002786.1_cdsid_AEF41779.1
lcl|CP002786.1_cdsid_AEF41778.1
lcl|CP002786.1_cdsid_AEF41780.1
lcl|CP002786.1_cdsid_AEF41781.1	K03593
lcl|CP002786.1_cdsid_AEF41782.1
lcl|CP002786.1_cdsid_AEF41783.1	K03117
lcl|CP002786.1_cdsid_AEF41784.1
lcl|CP002786.1_cdsid_AEF41785.1	K03088
lcl|CP002786.1_cdsid_AEF41786.1	K00599
lcl|CP002786.1_cdsid_AEF41787.1	K00975
lcl|CP002786.1_cdsid_AEF41788.1	K00563
lcl|CP002786.1_cdsid_AEF41789.1	K01255
lcl|CP002786.1_cdsid_AEF41790.1
lcl|CP002786.1_cdsid_AEF41791.1	K01246
lcl|CP002786.1_cdsid_AEF41792.1
lcl|CP002786.1_cdsid_AEF41793.1	K13693
lcl|CP002786.1_cdsid_AEF41794.1	K00796
lcl|CP002786.1_cdsid_AEF41795.1
lcl|CP002786.1_cdsid_AEF41796.1	K06966
lcl|CP002786.1_cdsid_AEF41797.1	K06966
lcl|CP002786.1_cdsid_AEF41798.1
lcl|CP002786.1_cdsid_AEF41799.1	K06994
lcl|CP002786.1_cdsid_AEF41800.1	K01439
lcl|CP002786.1_cdsid_AEF41801.1	K00674
lcl|CP002786.1_cdsid_AEF41802.1	K11735
lcl|CP002786.1_cdsid_AEF41803.1	K12429
lcl|CP002786.1_cdsid_AEF41804.1
lcl|CP002786.1_cdsid_AEF41805.1
lcl|CP002786.1_cdsid_AEF41806.1
lcl|CP002786.1_cdsid_AEF41807.1	K11779
lcl|CP002786.1_cdsid_AEF41808.1
lcl|CP002786.1_cdsid_AEF41809.1	K09167
lcl|CP002786.1_cdsid_AEF41810.1	K08981
lcl|CP002786.1_cdsid_AEF41811.1
lcl|CP002786.1_cdsid_AEF41812.1
lcl|CP002786.1_cdsid_AEF41813.1	K15525
lcl|CP002786.1_cdsid_AEF41814.1
lcl|CP002786.1_cdsid_AEF41815.1	K06207
lcl|CP002786.1_cdsid_AEF41816.1
lcl|CP002786.1_cdsid_AEF41817.1	K03574
lcl|CP002786.1_cdsid_AEF41818.1
lcl|CP002786.1_cdsid_AEF41819.1	K02063
lcl|CP002786.1_cdsid_AEF41820.1	K02064
lcl|CP002786.1_cdsid_AEF41821.1	K01724
lcl|CP002786.1_cdsid_AEF41822.1
lcl|CP002786.1_cdsid_AEF41823.1
lcl|CP002786.1_cdsid_AEF41824.1	K03308
lcl|CP002786.1_cdsid_AEF41825.1
lcl|CP002786.1_cdsid_AEF41827.1	K13669
lcl|CP002786.1_cdsid_AEF41826.1
lcl|CP002786.1_cdsid_AEF41828.1	K12410
lcl|CP002786.1_cdsid_AEF41829.1
lcl|CP002786.1_cdsid_AEF41830.1	K02346
lcl|CP002786.1_cdsid_AEF41831.1
lcl|CP002786.1_cdsid_AEF41832.1	K06942
lcl|CP002786.1_cdsid_AEF41833.1
lcl|CP002786.1_cdsid_AEF41834.1
lcl|CP002786.1_cdsid_AEF41835.1	K03546
lcl|CP002786.1_cdsid_AEF41836.1	K03547
lcl|CP002786.1_cdsid_AEF41837.1	K09760
lcl|CP002786.1_cdsid_AEF41838.1
lcl|CP002786.1_cdsid_AEF41839.1	K03527
lcl|CP002786.1_cdsid_AEF41840.1
lcl|CP002786.1_cdsid_AEF41841.1	K03601
lcl|CP002786.1_cdsid_AEF41842.1	K03602
lcl|CP002786.1_cdsid_AEF41843.1
lcl|CP002786.1_cdsid_AEF41844.1	K02446
lcl|CP002786.1_cdsid_AEF41845.1	K01679
lcl|CP002786.1_cdsid_AEF41846.1
lcl|CP002786.1_cdsid_AEF41847.1	K07175
lcl|CP002786.1_cdsid_AEF41848.1	K00600
lcl|CP002786.1_cdsid_AEF41849.1
lcl|CP002786.1_cdsid_AEF41850.1	K00867
lcl|CP002786.1_cdsid_AEF41852.1	K12503
lcl|CP002786.1_cdsid_AEF41851.1	K11068
lcl|CP002786.1_cdsid_AEF41853.1
lcl|CP002786.1_cdsid_AEF41854.1	K01990
lcl|CP002786.1_cdsid_AEF41855.1
lcl|CP002786.1_cdsid_AEF41856.1
lcl|CP002786.1_cdsid_AEF41857.1	K01626
lcl|CP002786.1_cdsid_AEF41858.1	K06888
lcl|CP002786.1_cdsid_AEF41859.1
lcl|CP002786.1_cdsid_AEF41860.1
lcl|CP002786.1_cdsid_AEF41861.1
lcl|CP002786.1_cdsid_AEF41862.1
lcl|CP002786.1_cdsid_AEF41863.1	K03624
lcl|CP002786.1_cdsid_AEF41865.1
lcl|CP002786.1_cdsid_AEF41864.1
lcl|CP002786.1_cdsid_AEF41866.1	K01739
lcl|CP002786.1_cdsid_AEF41867.1
lcl|CP002786.1_cdsid_AEF41868.1
lcl|CP002786.1_cdsid_AEF41869.1	K09456
lcl|CP002786.1_cdsid_AEF41870.1	K01692
lcl|CP002786.1_cdsid_AEF41871.1	K01692
lcl|CP002786.1_cdsid_AEF41872.1	K11531
lcl|CP002786.1_cdsid_AEF41873.1	K00615
lcl|CP002786.1_cdsid_AEF41874.1	K00616
lcl|CP002786.1_cdsid_AEF41875.1
lcl|CP002786.1_cdsid_AEF41876.1	K00104
lcl|CP002786.1_cdsid_AEF41877.1
lcl|CP002786.1_cdsid_AEF41878.1	K11939
lcl|CP002786.1_cdsid_AEF41879.1	K00252
lcl|CP002786.1_cdsid_AEF41880.1	K07090
lcl|CP002786.1_cdsid_AEF41881.1
lcl|CP002786.1_cdsid_AEF41882.1	K00599
lcl|CP002786.1_cdsid_AEF41883.1
lcl|CP002786.1_cdsid_AEF41884.1	K13639
lcl|CP002786.1_cdsid_AEF41885.1	K01697
lcl|CP002786.1_cdsid_AEF41886.1
lcl|CP002786.1_cdsid_AEF41887.1
lcl|CP002786.1_cdsid_AEF41888.1	K00626
lcl|CP002786.1_cdsid_AEF41889.1
lcl|CP002786.1_cdsid_AEF41890.1	K02564
lcl|CP002786.1_cdsid_AEF41891.1	K01443
lcl|CP002786.1_cdsid_AEF41892.1	K08483
lcl|CP002786.1_cdsid_AEF41893.1
lcl|CP002786.1_cdsid_AEF41894.1	K02779
lcl|CP002786.1_cdsid_AEF41895.1
lcl|CP002786.1_cdsid_AEF41896.1	K02777
lcl|CP002786.1_cdsid_AEF41897.1
lcl|CP002786.1_cdsid_AEF41898.1	K03710
lcl|CP002786.1_cdsid_AEF41899.1
lcl|CP002786.1_cdsid_AEF41900.1
lcl|CP002786.1_cdsid_AEF41901.1
lcl|CP002786.1_cdsid_AEF41902.1
lcl|CP002786.1_cdsid_AEF41903.1
lcl|CP002786.1_cdsid_AEF41904.1
lcl|CP002786.1_cdsid_AEF41905.1
lcl|CP002786.1_cdsid_AEF41906.1
lcl|CP002786.1_cdsid_AEF41907.1
lcl|CP002786.1_cdsid_AEF41908.1
lcl|CP002786.1_cdsid_AEF41909.1
lcl|CP002786.1_cdsid_AEF41911.1
lcl|CP002786.1_cdsid_AEF41910.1
lcl|CP002786.1_cdsid_AEF41912.1	K01524
lcl|CP002786.1_cdsid_AEF41913.1	K09009
lcl|CP002786.1_cdsid_AEF41914.1
lcl|CP002786.1_cdsid_AEF41915.1	K01689
lcl|CP002786.1_cdsid_AEF41916.1
lcl|CP002786.1_cdsid_AEF41917.1
lcl|CP002786.1_cdsid_AEF41918.1	K02428
lcl|CP002786.1_cdsid_AEF41919.1	K03723
lcl|CP002786.1_cdsid_AEF41920.1
lcl|CP002786.1_cdsid_AEF41921.1
lcl|CP002786.1_cdsid_AEF41922.1
lcl|CP002786.1_cdsid_AEF41923.1	K03316
lcl|CP002786.1_cdsid_AEF41924.1	K04042
lcl|CP002786.1_cdsid_AEF41925.1	K00948
lcl|CP002786.1_cdsid_AEF41926.1
lcl|CP002786.1_cdsid_AEF41927.1	K02897
lcl|CP002786.1_cdsid_AEF41928.1	K01056
lcl|CP002786.1_cdsid_AEF41929.1	K00666
lcl|CP002786.1_cdsid_AEF41930.1	K02837
lcl|CP002786.1_cdsid_AEF41931.1
lcl|CP002786.1_cdsid_AEF41932.1	K00851
lcl|CP002786.1_cdsid_AEF41933.1	K03299
lcl|CP002786.1_cdsid_AEF41934.1
lcl|CP002786.1_cdsid_AEF41935.1
lcl|CP002786.1_cdsid_AEF41936.1
lcl|CP002786.1_cdsid_AEF41937.1
lcl|CP002786.1_cdsid_AEF41938.1	K15738
lcl|CP002786.1_cdsid_AEF41939.1	K00919
lcl|CP002786.1_cdsid_AEF41940.1	K02528
lcl|CP002786.1_cdsid_AEF41941.1
lcl|CP002786.1_cdsid_AEF41942.1	K03424
lcl|CP002786.1_cdsid_AEF41943.1	K01874
lcl|CP002786.1_cdsid_AEF41944.1
lcl|CP002786.1_cdsid_AEF41945.1	K01665
lcl|CP002786.1_cdsid_AEF41946.1	K07056
lcl|CP002786.1_cdsid_AEF41947.1
lcl|CP002786.1_cdsid_AEF41948.1
lcl|CP002786.1_cdsid_AEF41949.1
lcl|CP002786.1_cdsid_AEF41950.1
lcl|CP002786.1_cdsid_AEF41951.1	K00537
lcl|CP002786.1_cdsid_AEF41952.1
lcl|CP002786.1_cdsid_AEF41953.1	K01104
lcl|CP002786.1_cdsid_AEF41954.1	K02168
lcl|CP002786.1_cdsid_AEF41955.1	K03321
lcl|CP002786.1_cdsid_AEF41956.1
lcl|CP002786.1_cdsid_AEF41957.1
lcl|CP002786.1_cdsid_AEF41958.1
lcl|CP002786.1_cdsid_AEF41959.1	K03724
lcl|CP002786.1_cdsid_AEF41960.1	K05522
lcl|CP002786.1_cdsid_AEF41961.1
lcl|CP002786.1_cdsid_AEF41962.1
lcl|CP002786.1_cdsid_AEF41963.1
lcl|CP002786.1_cdsid_AEF41964.1
lcl|CP002786.1_cdsid_AEF41965.1
lcl|CP002786.1_cdsid_AEF41966.1
lcl|CP002786.1_cdsid_AEF41967.1
lcl|CP002786.1_cdsid_AEF41968.1
lcl|CP002786.1_cdsid_AEF41969.1
lcl|CP002786.1_cdsid_AEF41970.1
lcl|CP002786.1_cdsid_AEF41971.1
lcl|CP002786.1_cdsid_AEF41972.1	K09815
lcl|CP002786.1_cdsid_AEF41973.1
lcl|CP002786.1_cdsid_AEF41974.1	K09817
lcl|CP002786.1_cdsid_AEF41975.1	K09816
lcl|CP002786.1_cdsid_AEF41976.1
lcl|CP002786.1_cdsid_AEF41977.1
lcl|CP002786.1_cdsid_AEF41978.1
lcl|CP002786.1_cdsid_AEF41979.1
lcl|CP002786.1_cdsid_AEF41980.1	K02003
lcl|CP002786.1_cdsid_AEF41981.1
lcl|CP002786.1_cdsid_AEF41982.1
lcl|CP002786.1_cdsid_AEF41983.1
lcl|CP002786.1_cdsid_AEF41984.1
lcl|CP002786.1_cdsid_AEF41985.1
lcl|CP002786.1_cdsid_AEF41986.1	K09687
lcl|CP002786.1_cdsid_AEF41987.1	K09686
lcl|CP002786.1_cdsid_AEF41988.1
lcl|CP002786.1_cdsid_AEF41989.1	K07006
lcl|CP002786.1_cdsid_AEF41990.1
lcl|CP002786.1_cdsid_AEF41991.1
lcl|CP002786.1_cdsid_AEF41992.1
lcl|CP002786.1_cdsid_AEF41993.1	K03790
lcl|CP002786.1_cdsid_AEF41994.1	K03750
lcl|CP002786.1_cdsid_AEF41995.1	K00963
lcl|CP002786.1_cdsid_AEF41996.1
lcl|CP002786.1_cdsid_AEF41997.1
lcl|CP002786.1_cdsid_AEF41998.1
lcl|CP002786.1_cdsid_AEF41999.1	K07496
lcl|CP002786.1_cdsid_AEF42000.1
lcl|CP002786.1_cdsid_AEF42001.1	K03282
lcl|CP002786.1_cdsid_AEF42002.1
lcl|CP002786.1_cdsid_AEF42003.1
lcl|CP002786.1_cdsid_AEF42004.1	K08372
lcl|CP002786.1_cdsid_AEF42005.1	K07653
lcl|CP002786.1_cdsid_AEF42006.1	K07669
lcl|CP002786.1_cdsid_AEF42007.1
lcl|CP002786.1_cdsid_AEF42008.1
lcl|CP002786.1_cdsid_AEF42009.1	K02909
lcl|CP002786.1_cdsid_AEF42010.1
lcl|CP002786.1_cdsid_AEF42011.1
lcl|CP002786.1_cdsid_AEF42012.1	K02902
lcl|CP002786.1_cdsid_AEF42013.1	K02913
lcl|CP002786.1_cdsid_AEF42014.1	K02954
lcl|CP002786.1_cdsid_AEF42015.1	K02963
lcl|CP002786.1_cdsid_AEF42016.1
lcl|CP002786.1_cdsid_AEF42017.1	K00602
lcl|CP002786.1_cdsid_AEF42018.1	K11175
lcl|CP002786.1_cdsid_AEF42019.1
lcl|CP002786.1_cdsid_AEF42020.1	K01902
lcl|CP002786.1_cdsid_AEF42021.1	K01903
lcl|CP002786.1_cdsid_AEF42022.1
lcl|CP002786.1_cdsid_AEF42023.1	K03657
lcl|CP002786.1_cdsid_AEF42024.1	K04093
lcl|CP002786.1_cdsid_AEF42025.1
lcl|CP002786.1_cdsid_AEF42026.1	K01810
lcl|CP002786.1_cdsid_AEF42027.1
lcl|CP002786.1_cdsid_AEF42028.1	K08884
lcl|CP002786.1_cdsid_AEF42029.1	K02228
lcl|CP002786.1_cdsid_AEF42030.1
lcl|CP002786.1_cdsid_AEF42031.1
lcl|CP002786.1_cdsid_AEF42032.1
lcl|CP002786.1_cdsid_AEF42033.1	K11476
lcl|CP002786.1_cdsid_AEF42034.1	K01799
lcl|CP002786.1_cdsid_AEF42035.1	K01799
lcl|CP002786.1_cdsid_AEF42036.1
lcl|CP002786.1_cdsid_AEF42037.1	K02433
lcl|CP002786.1_cdsid_AEF42038.1
lcl|CP002786.1_cdsid_AEF42039.1
lcl|CP002786.1_cdsid_AEF42040.1	K01990
lcl|CP002786.1_cdsid_AEF42041.1	K01992
lcl|CP002786.1_cdsid_AEF42042.1
lcl|CP002786.1_cdsid_AEF42043.1
lcl|CP002786.1_cdsid_AEF42044.1	K00823
lcl|CP002786.1_cdsid_AEF42045.1	K00135
lcl|CP002786.1_cdsid_AEF42046.1
lcl|CP002786.1_cdsid_AEF42047.1	K00508
lcl|CP002786.1_cdsid_AEF42048.1
lcl|CP002786.1_cdsid_AEF42049.1	K00262
lcl|CP002786.1_cdsid_AEF42050.1	K00508
lcl|CP002786.1_cdsid_AEF42051.1
lcl|CP002786.1_cdsid_AEF42052.1
lcl|CP002786.1_cdsid_AEF42053.1
lcl|CP002786.1_cdsid_AEF42054.1	K03564
lcl|CP002786.1_cdsid_AEF42055.1
lcl|CP002786.1_cdsid_AEF42056.1
lcl|CP002786.1_cdsid_AEF42057.1	K00997
lcl|CP002786.1_cdsid_AEF42058.1	K11533
lcl|CP002786.1_cdsid_AEF42059.1
lcl|CP002786.1_cdsid_AEF42060.1
lcl|CP002786.1_cdsid_AEF42061.1
lcl|CP002786.1_cdsid_AEF42062.1	K02428
lcl|CP002786.1_cdsid_AEF42063.1	K00989
lcl|CP002786.1_cdsid_AEF42064.1
lcl|CP002786.1_cdsid_AEF42065.1	K01776
lcl|CP002786.1_cdsid_AEF42066.1
lcl|CP002786.1_cdsid_AEF42067.1	K01567
lcl|CP002786.1_cdsid_AEF42068.1
lcl|CP002786.1_cdsid_AEF42069.1	K06891
lcl|CP002786.1_cdsid_AEF42070.1	K00763
lcl|CP002786.1_cdsid_AEF42071.1	K08281
lcl|CP002786.1_cdsid_AEF42072.1	K03722
lcl|CP002786.1_cdsid_AEF42073.1
lcl|CP002786.1_cdsid_AEF42074.1	K01079
lcl|CP002786.1_cdsid_AEF42075.1	K02274
lcl|CP002786.1_cdsid_AEF42076.1
lcl|CP002786.1_cdsid_AEF42077.1	K02016
lcl|CP002786.1_cdsid_AEF42078.1	K00287
lcl|CP002786.1_cdsid_AEF42079.1	K00560
lcl|CP002786.1_cdsid_AEF42080.1
lcl|CP002786.1_cdsid_AEF42081.1
lcl|CP002786.1_cdsid_AEF42082.1	K03191
lcl|CP002786.1_cdsid_AEF42083.1	K01426
lcl|CP002786.1_cdsid_AEF42084.1
lcl|CP002786.1_cdsid_AEF42085.1
lcl|CP002786.1_cdsid_AEF42086.1
lcl|CP002786.1_cdsid_AEF42087.1
lcl|CP002786.1_cdsid_AEF42088.1
lcl|CP002786.1_cdsid_AEF42089.1	K00526
lcl|CP002786.1_cdsid_AEF42090.1	K13953
lcl|CP002786.1_cdsid_AEF42091.1
lcl|CP002786.1_cdsid_AEF42092.1
lcl|CP002786.1_cdsid_AEF42093.1
lcl|CP002786.1_cdsid_AEF42094.1	K04762
lcl|CP002786.1_cdsid_AEF42095.1	K00525
lcl|CP002786.1_cdsid_AEF42096.1	K03647
lcl|CP002786.1_cdsid_AEF42097.1	K06191
lcl|CP002786.1_cdsid_AEF42098.1
lcl|CP002786.1_cdsid_AEF42099.1
lcl|CP002786.1_cdsid_AEF42100.1	K01990
lcl|CP002786.1_cdsid_AEF42101.1
lcl|CP002786.1_cdsid_AEF42102.1
lcl|CP002786.1_cdsid_AEF42103.1
lcl|CP002786.1_cdsid_AEF42104.1
lcl|CP002786.1_cdsid_AEF42105.1
lcl|CP002786.1_cdsid_AEF42106.1
lcl|CP002786.1_cdsid_AEF42107.1
lcl|CP002786.1_cdsid_AEF42108.1
lcl|CP002786.1_cdsid_AEF42109.1	K01916
lcl|CP002786.1_cdsid_AEF42110.1
lcl|CP002786.1_cdsid_AEF42111.1
lcl|CP002786.1_cdsid_AEF42112.1
lcl|CP002786.1_cdsid_AEF42113.1	K00558
lcl|CP002786.1_cdsid_AEF42114.1
lcl|CP002786.1_cdsid_AEF42115.1
lcl|CP002786.1_cdsid_AEF42116.1
lcl|CP002786.1_cdsid_AEF42117.1
lcl|CP002786.1_cdsid_AEF42118.1
lcl|CP002786.1_cdsid_AEF42119.1
lcl|CP002786.1_cdsid_AEF42120.1	K00060
lcl|CP002786.1_cdsid_AEF42121.1
lcl|CP002786.1_cdsid_AEF42122.1
lcl|CP002786.1_cdsid_AEF42123.1	K01187
lcl|CP002786.1_cdsid_AEF42124.1	K02529
lcl|CP002786.1_cdsid_AEF42125.1
lcl|CP002786.1_cdsid_AEF42126.1	K00036
lcl|CP002786.1_cdsid_AEF42127.1	K01690
lcl|CP002786.1_cdsid_AEF42128.1	K00845
lcl|CP002786.1_cdsid_AEF42129.1	K01625
lcl|CP002786.1_cdsid_AEF42130.1
lcl|CP002786.1_cdsid_AEF42131.1
lcl|CP002786.1_cdsid_AEF42132.1
lcl|CP002786.1_cdsid_AEF42133.1
lcl|CP002786.1_cdsid_AEF42134.1
lcl|CP002786.1_cdsid_AEF42135.1
lcl|CP002786.1_cdsid_AEF42136.1
lcl|CP002786.1_cdsid_AEF42137.1
lcl|CP002786.1_cdsid_AEF42138.1	K16146
lcl|CP002786.1_cdsid_AEF42139.1	K05343
lcl|CP002786.1_cdsid_AEF42140.1
lcl|CP002786.1_cdsid_AEF42141.1
lcl|CP002786.1_cdsid_AEF42142.1
lcl|CP002786.1_cdsid_AEF42143.1
lcl|CP002786.1_cdsid_AEF42144.1	K01721
lcl|CP002786.1_cdsid_AEF42145.1
lcl|CP002786.1_cdsid_AEF42146.1
lcl|CP002786.1_cdsid_AEF42147.1
lcl|CP002786.1_cdsid_AEF42148.1
lcl|CP002786.1_cdsid_AEF42149.1
lcl|CP002786.1_cdsid_AEF42150.1	K14654
lcl|CP002786.1_cdsid_AEF42151.1
lcl|CP002786.1_cdsid_AEF42152.1
lcl|CP002786.1_cdsid_AEF42153.1
lcl|CP002786.1_cdsid_AEF42154.1
lcl|CP002786.1_cdsid_AEF42155.1
lcl|CP002786.1_cdsid_AEF42156.1
lcl|CP002786.1_cdsid_AEF42157.1
lcl|CP002786.1_cdsid_AEF42158.1	K11535
lcl|CP002786.1_cdsid_AEF42159.1
lcl|CP002786.1_cdsid_AEF42160.1
lcl|CP002786.1_cdsid_AEF42161.1	K03664
lcl|CP002786.1_cdsid_AEF42162.1	K09811
lcl|CP002786.1_cdsid_AEF42163.1	K09812
lcl|CP002786.1_cdsid_AEF42164.1	K02836
lcl|CP002786.1_cdsid_AEF42165.1
lcl|CP002786.1_cdsid_AEF42166.1	K05602
lcl|CP002786.1_cdsid_AEF42167.1	K00257
lcl|CP002786.1_cdsid_AEF42168.1	K00249
lcl|CP002786.1_cdsid_AEF42169.1	K06194
lcl|CP002786.1_cdsid_AEF42170.1
lcl|CP002786.1_cdsid_AEF42171.1	K07124
lcl|CP002786.1_cdsid_AEF42172.1
lcl|CP002786.1_cdsid_AEF42173.1	K09118
lcl|CP002786.1_cdsid_AEF42174.1
lcl|CP002786.1_cdsid_AEF42175.1	K07177
lcl|CP002786.1_cdsid_AEF42176.1
lcl|CP002786.1_cdsid_AEF42177.1
lcl|CP002786.1_cdsid_AEF42178.1
lcl|CP002786.1_cdsid_AEF42179.1
lcl|CP002786.1_cdsid_AEF42180.1
lcl|CP002786.1_cdsid_AEF42181.1
lcl|CP002786.1_cdsid_AEF42182.1	K03657
lcl|CP002786.1_cdsid_AEF42183.1
lcl|CP002786.1_cdsid_AEF42184.1	K03426
lcl|CP002786.1_cdsid_AEF42185.1	K10716
lcl|CP002786.1_cdsid_AEF42186.1
lcl|CP002786.1_cdsid_AEF42187.1	K03657
lcl|CP002786.1_cdsid_AEF42188.1	K01529
lcl|CP002786.1_cdsid_AEF42189.1
lcl|CP002786.1_cdsid_AEF42190.1
lcl|CP002786.1_cdsid_AEF42191.1	K01175
lcl|CP002786.1_cdsid_AEF42192.1	K00599
lcl|CP002786.1_cdsid_AEF42193.1
lcl|CP002786.1_cdsid_AEF42194.1	K01719
lcl|CP002786.1_cdsid_AEF42195.1	K00363
lcl|CP002786.1_cdsid_AEF42196.1	K00362
lcl|CP002786.1_cdsid_AEF42197.1	K02575
lcl|CP002786.1_cdsid_AEF42198.1	K03449
lcl|CP002786.1_cdsid_AEF42199.1
lcl|CP002786.1_cdsid_AEF42200.1
lcl|CP002786.1_cdsid_AEF42201.1	K11996
lcl|CP002786.1_cdsid_AEF42202.1
lcl|CP002786.1_cdsid_AEF42203.1
lcl|CP002786.1_cdsid_AEF42204.1
lcl|CP002786.1_cdsid_AEF42205.1
lcl|CP002786.1_cdsid_AEF42206.1
lcl|CP002786.1_cdsid_AEF42207.1
lcl|CP002786.1_cdsid_AEF42208.1	K03496
lcl|CP002786.1_cdsid_AEF42209.1
lcl|CP002786.1_cdsid_AEF42210.1	K07029
lcl|CP002786.1_cdsid_AEF42211.1
lcl|CP002786.1_cdsid_AEF42212.1	K00936
lcl|CP002786.1_cdsid_AEF42213.1
lcl|CP002786.1_cdsid_AEF42214.1
lcl|CP002786.1_cdsid_AEF42215.1	K03088
lcl|CP002786.1_cdsid_AEF42216.1
lcl|CP002786.1_cdsid_AEF42217.1
lcl|CP002786.1_cdsid_AEF42218.1	K00800
lcl|CP002786.1_cdsid_AEF42219.1	K06949
lcl|CP002786.1_cdsid_AEF42220.1	K00508
lcl|CP002786.1_cdsid_AEF42221.1
lcl|CP002786.1_cdsid_AEF42222.1
lcl|CP002786.1_cdsid_AEF42223.1
lcl|CP002786.1_cdsid_AEF42224.1
lcl|CP002786.1_cdsid_AEF42225.1	K03070
lcl|CP002786.1_cdsid_AEF42226.1
lcl|CP002786.1_cdsid_AEF42227.1
lcl|CP002786.1_cdsid_AEF42228.1
lcl|CP002786.1_cdsid_AEF42229.1	K07654
lcl|CP002786.1_cdsid_AEF42230.1	K07670
lcl|CP002786.1_cdsid_AEF42231.1	K00943
lcl|CP002786.1_cdsid_AEF42232.1	K01251
lcl|CP002786.1_cdsid_AEF42233.1
lcl|CP002786.1_cdsid_AEF42234.1	K00529
lcl|CP002786.1_cdsid_AEF42235.1
lcl|CP002786.1_cdsid_AEF42236.1
lcl|CP002786.1_cdsid_AEF42237.1	K00496
lcl|CP002786.1_cdsid_AEF42238.1	K01809
lcl|CP002786.1_cdsid_AEF42239.1
lcl|CP002786.1_cdsid_AEF42240.1	K01840
lcl|CP002786.1_cdsid_AEF42241.1
lcl|CP002786.1_cdsid_AEF42242.1
lcl|CP002786.1_cdsid_AEF42243.1
lcl|CP002786.1_cdsid_AEF42245.1
lcl|CP002786.1_cdsid_AEF42244.1
lcl|CP002786.1_cdsid_AEF42246.1
lcl|CP002786.1_cdsid_AEF42247.1
lcl|CP002786.1_cdsid_AEF42248.1	K11212
lcl|CP002786.1_cdsid_AEF42249.1	K12234
lcl|CP002786.1_cdsid_AEF42250.1
lcl|CP002786.1_cdsid_AEF42251.1	K00966
lcl|CP002786.1_cdsid_AEF42252.1	K16870
lcl|CP002786.1_cdsid_AEF42253.1	K00067
lcl|CP002786.1_cdsid_AEF42254.1
lcl|CP002786.1_cdsid_AEF42255.1
lcl|CP002786.1_cdsid_AEF42256.1
lcl|CP002786.1_cdsid_AEF42257.1
lcl|CP002786.1_cdsid_AEF42258.1	K06177
lcl|CP002786.1_cdsid_AEF42259.1	K07146
lcl|CP002786.1_cdsid_AEF42260.1	K02479
lcl|CP002786.1_cdsid_AEF42261.1	K07673
lcl|CP002786.1_cdsid_AEF42262.1	K00257
lcl|CP002786.1_cdsid_AEF42263.1	K01588
lcl|CP002786.1_cdsid_AEF42264.1	K01589
lcl|CP002786.1_cdsid_AEF42265.1
lcl|CP002786.1_cdsid_AEF42266.1
lcl|CP002786.1_cdsid_AEF42267.1	K07657
lcl|CP002786.1_cdsid_AEF42268.1
lcl|CP002786.1_cdsid_AEF42269.1	K03524
lcl|CP002786.1_cdsid_AEF42270.1	K01966
lcl|CP002786.1_cdsid_AEF42271.1
lcl|CP002786.1_cdsid_AEF42272.1	K06287
lcl|CP002786.1_cdsid_AEF42273.1
lcl|CP002786.1_cdsid_AEF42274.1	K01011
lcl|CP002786.1_cdsid_AEF42275.1	K07125
lcl|CP002786.1_cdsid_AEF42276.1	K11263
lcl|CP002786.1_cdsid_AEF42277.1
lcl|CP002786.1_cdsid_AEF42278.1
lcl|CP002786.1_cdsid_AEF42279.1
lcl|CP002786.1_cdsid_AEF42280.1
lcl|CP002786.1_cdsid_AEF42281.1
lcl|CP002786.1_cdsid_AEF42282.1	K00111
lcl|CP002786.1_cdsid_AEF42283.1	K00864
lcl|CP002786.1_cdsid_AEF42284.1
lcl|CP002786.1_cdsid_AEF42285.1
lcl|CP002786.1_cdsid_AEF42286.1	K00382
lcl|CP002786.1_cdsid_AEF42287.1
lcl|CP002786.1_cdsid_AEF42288.1	K02010
lcl|CP002786.1_cdsid_AEF42289.1	K02011
lcl|CP002786.1_cdsid_AEF42290.1	K02012
lcl|CP002786.1_cdsid_AEF42291.1	K01436
lcl|CP002786.1_cdsid_AEF42292.1
lcl|CP002786.1_cdsid_AEF42293.1
lcl|CP002786.1_cdsid_AEF42294.1	K06889
lcl|CP002786.1_cdsid_AEF42295.1
lcl|CP002786.1_cdsid_AEF42296.1	K00540
lcl|CP002786.1_cdsid_AEF42297.1	K07695
lcl|CP002786.1_cdsid_AEF42298.1
lcl|CP002786.1_cdsid_AEF42299.1	K03783
lcl|CP002786.1_cdsid_AEF42300.1	K01840
lcl|CP002786.1_cdsid_AEF42301.1	K00761
lcl|CP002786.1_cdsid_AEF42302.1
lcl|CP002786.1_cdsid_AEF42303.1
lcl|CP002786.1_cdsid_AEF42304.1
lcl|CP002786.1_cdsid_AEF42305.1
lcl|CP002786.1_cdsid_AEF42306.1
lcl|CP002786.1_cdsid_AEF42307.1
lcl|CP002786.1_cdsid_AEF42308.1	K01488
lcl|CP002786.1_cdsid_AEF42309.1	K01322
lcl|CP002786.1_cdsid_AEF42310.1	K13641
lcl|CP002786.1_cdsid_AEF42311.1	K02050
lcl|CP002786.1_cdsid_AEF42312.1	K02049
lcl|CP002786.1_cdsid_AEF42313.1	K02051
lcl|CP002786.1_cdsid_AEF42314.1
lcl|CP002786.1_cdsid_AEF42315.1	K11616
lcl|CP002786.1_cdsid_AEF42316.1	K03718
lcl|CP002786.1_cdsid_AEF42317.1	K01703
lcl|CP002786.1_cdsid_AEF42318.1	K01704
lcl|CP002786.1_cdsid_AEF42319.1	K13831
lcl|CP002786.1_cdsid_AEF42320.1	K04090
lcl|CP002786.1_cdsid_AEF42321.1
lcl|CP002786.1_cdsid_AEF42322.1
lcl|CP002786.1_cdsid_AEF42323.1
lcl|CP002786.1_cdsid_AEF42324.1	K02051
lcl|CP002786.1_cdsid_AEF42325.1
lcl|CP002786.1_cdsid_AEF42326.1	K03119
lcl|CP002786.1_cdsid_AEF42327.1
lcl|CP002786.1_cdsid_AEF42328.1
lcl|CP002786.1_cdsid_AEF42329.1
lcl|CP002786.1_cdsid_AEF42330.1
lcl|CP002786.1_cdsid_AEF42331.1	K00492
lcl|CP002786.1_cdsid_AEF42332.1	K15554
lcl|CP002786.1_cdsid_AEF42333.1	K15555
lcl|CP002786.1_cdsid_AEF42334.1	K02051
lcl|CP002786.1_cdsid_AEF42335.1
lcl|CP002786.1_cdsid_AEF42336.1
lcl|CP002786.1_cdsid_AEF42337.1
lcl|CP002786.1_cdsid_AEF42338.1
lcl|CP002786.1_cdsid_AEF42339.1
lcl|CP002786.1_cdsid_AEF42340.1
lcl|CP002786.1_cdsid_AEF42341.1	K01990
lcl|CP002786.1_cdsid_AEF42342.1
lcl|CP002786.1_cdsid_AEF42343.1
lcl|CP002786.1_cdsid_AEF42344.1
lcl|CP002786.1_cdsid_AEF42345.1
lcl|CP002786.1_cdsid_AEF42346.1
lcl|CP002786.1_cdsid_AEF42347.1
lcl|CP002786.1_cdsid_AEF42348.1	K04091
lcl|CP002786.1_cdsid_AEF42349.1
lcl|CP002786.1_cdsid_AEF42350.1	K04091
lcl|CP002786.1_cdsid_AEF42351.1	K00758
lcl|CP002786.1_cdsid_AEF42352.1	K01489
lcl|CP002786.1_cdsid_AEF42353.1	K00241
lcl|CP002786.1_cdsid_AEF42354.1	K00242
lcl|CP002786.1_cdsid_AEF42355.1	K00239
lcl|CP002786.1_cdsid_AEF42356.1	K00240
lcl|CP002786.1_cdsid_AEF42357.1
lcl|CP002786.1_cdsid_AEF42358.1
lcl|CP002786.1_cdsid_AEF42359.1
lcl|CP002786.1_cdsid_AEF42360.1	K02529
lcl|CP002786.1_cdsid_AEF42361.1	K03335
lcl|CP002786.1_cdsid_AEF42362.1
lcl|CP002786.1_cdsid_AEF42363.1
lcl|CP002786.1_cdsid_AEF42364.1
lcl|CP002786.1_cdsid_AEF42365.1
lcl|CP002786.1_cdsid_AEF42366.1
lcl|CP002786.1_cdsid_AEF42367.1
lcl|CP002786.1_cdsid_AEF42368.1	K03564
lcl|CP002786.1_cdsid_AEF42369.1	K01897
lcl|CP002786.1_cdsid_AEF42370.1
lcl|CP002786.1_cdsid_AEF42371.1	K15734
lcl|CP002786.1_cdsid_AEF42372.1	K00540
lcl|CP002786.1_cdsid_AEF42373.1
lcl|CP002786.1_cdsid_AEF42374.1
lcl|CP002786.1_cdsid_AEF42375.1
lcl|CP002786.1_cdsid_AEF42376.1
lcl|CP002786.1_cdsid_AEF42377.1
lcl|CP002786.1_cdsid_AEF42378.1	K00103
lcl|CP002786.1_cdsid_AEF42379.1
lcl|CP002786.1_cdsid_AEF42380.1	K04719
lcl|CP002786.1_cdsid_AEF42381.1
lcl|CP002786.1_cdsid_AEF42382.1	K09686
lcl|CP002786.1_cdsid_AEF42383.1	K09687
lcl|CP002786.1_cdsid_AEF42384.1	K06324
lcl|CP002786.1_cdsid_AEF42385.1
lcl|CP002786.1_cdsid_AEF42386.1
lcl|CP002786.1_cdsid_AEF42387.1
lcl|CP002786.1_cdsid_AEF42388.1
lcl|CP002786.1_cdsid_AEF42389.1
lcl|CP002786.1_cdsid_AEF42390.1
lcl|CP002786.1_cdsid_AEF42391.1	K01996
lcl|CP002786.1_cdsid_AEF42392.1	K01995
lcl|CP002786.1_cdsid_AEF42393.1	K01897
lcl|CP002786.1_cdsid_AEF42394.1	K01997
lcl|CP002786.1_cdsid_AEF42395.1	K01998
lcl|CP002786.1_cdsid_AEF42396.1
lcl|CP002786.1_cdsid_AEF42397.1
lcl|CP002786.1_cdsid_AEF42398.1	K02056
lcl|CP002786.1_cdsid_AEF42399.1	K02057
lcl|CP002786.1_cdsid_AEF42400.1	K02058
lcl|CP002786.1_cdsid_AEF42401.1	K03710
lcl|CP002786.1_cdsid_AEF42402.1	K03338
lcl|CP002786.1_cdsid_AEF42403.1
lcl|CP002786.1_cdsid_AEF42404.1	K03337
lcl|CP002786.1_cdsid_AEF42405.1	K03336
lcl|CP002786.1_cdsid_AEF42406.1	K03335
lcl|CP002786.1_cdsid_AEF42407.1	K00010
lcl|CP002786.1_cdsid_AEF42408.1	K06605
lcl|CP002786.1_cdsid_AEF42409.1	K00140
lcl|CP002786.1_cdsid_AEF42410.1
lcl|CP002786.1_cdsid_AEF42411.1	K00010
lcl|CP002786.1_cdsid_AEF42412.1
lcl|CP002786.1_cdsid_AEF42413.1
lcl|CP002786.1_cdsid_AEF42414.1
lcl|CP002786.1_cdsid_AEF42415.1
lcl|CP002786.1_cdsid_AEF42416.1	K07258
lcl|CP002786.1_cdsid_AEF42417.1	K07058
lcl|CP002786.1_cdsid_AEF42418.1	K01867
lcl|CP002786.1_cdsid_AEF42419.1	K01142
lcl|CP002786.1_cdsid_AEF42420.1	K08156
lcl|CP002786.1_cdsid_AEF42421.1	K00031
lcl|CP002786.1_cdsid_AEF42422.1	K01740
lcl|CP002786.1_cdsid_AEF42423.1	K00641
lcl|CP002786.1_cdsid_AEF42424.1
lcl|CP002786.1_cdsid_AEF42425.1
lcl|CP002786.1_cdsid_AEF42426.1	K01491
lcl|CP002786.1_cdsid_AEF42427.1
lcl|CP002786.1_cdsid_AEF42428.1	K03216
lcl|CP002786.1_cdsid_AEF42429.1	K12242
lcl|CP002786.1_cdsid_AEF42430.1
lcl|CP002786.1_cdsid_AEF42431.1	K00257
lcl|CP002786.1_cdsid_AEF42432.1
lcl|CP002786.1_cdsid_AEF42433.1
lcl|CP002786.1_cdsid_AEF42434.1
lcl|CP002786.1_cdsid_AEF42435.1	K00632
lcl|CP002786.1_cdsid_AEF42436.1
lcl|CP002786.1_cdsid_AEF42437.1	K15866
lcl|CP002786.1_cdsid_AEF42438.1	K01175
lcl|CP002786.1_cdsid_AEF42439.1
lcl|CP002786.1_cdsid_AEF42440.1
lcl|CP002786.1_cdsid_AEF42441.1	K00435
lcl|CP002786.1_cdsid_AEF42442.1
lcl|CP002786.1_cdsid_AEF42443.1	K07259
lcl|CP002786.1_cdsid_AEF42444.1
lcl|CP002786.1_cdsid_AEF42445.1	K14162
lcl|CP002786.1_cdsid_AEF42446.1
lcl|CP002786.1_cdsid_AEF42447.1
lcl|CP002786.1_cdsid_AEF42448.1
lcl|CP002786.1_cdsid_AEF42449.1
lcl|CP002786.1_cdsid_AEF42450.1	K14161
lcl|CP002786.1_cdsid_AEF42451.1
lcl|CP002786.1_cdsid_AEF42452.1
lcl|CP002786.1_cdsid_AEF42453.1	K02206
lcl|CP002786.1_cdsid_AEF42454.1
lcl|CP002786.1_cdsid_AEF42455.1
lcl|CP002786.1_cdsid_AEF42456.1
lcl|CP002786.1_cdsid_AEF42457.1
lcl|CP002786.1_cdsid_AEF42458.1
lcl|CP002786.1_cdsid_AEF42459.1	K01951
lcl|CP002786.1_cdsid_AEF42460.1
lcl|CP002786.1_cdsid_AEF42461.1
lcl|CP002786.1_cdsid_AEF42462.1	K14393
lcl|CP002786.1_cdsid_AEF42463.1	K03333
lcl|CP002786.1_cdsid_AEF42464.1	K00088
lcl|CP002786.1_cdsid_AEF42465.1	K00088
lcl|CP002786.1_cdsid_AEF42466.1
lcl|CP002786.1_cdsid_AEF42467.1
lcl|CP002786.1_cdsid_AEF42468.1	K03088
lcl|CP002786.1_cdsid_AEF42469.1
lcl|CP002786.1_cdsid_AEF42470.1
lcl|CP002786.1_cdsid_AEF42471.1	K04077
lcl|CP002786.1_cdsid_AEF42472.1	K04078
lcl|CP002786.1_cdsid_AEF42473.1	K01409
lcl|CP002786.1_cdsid_AEF42474.1	K03789
lcl|CP002786.1_cdsid_AEF42475.1
lcl|CP002786.1_cdsid_AEF42476.1	K06925
lcl|CP002786.1_cdsid_AEF42477.1
lcl|CP002786.1_cdsid_AEF42478.1	K01775
lcl|CP002786.1_cdsid_AEF42479.1
lcl|CP002786.1_cdsid_AEF42480.1	K00820
lcl|CP002786.1_cdsid_AEF42481.1
lcl|CP002786.1_cdsid_AEF42482.1
lcl|CP002786.1_cdsid_AEF42483.1	K03431
lcl|CP002786.1_cdsid_AEF42484.1	K02996
lcl|CP002786.1_cdsid_AEF42485.1	K02871
lcl|CP002786.1_cdsid_AEF42486.1
lcl|CP002786.1_cdsid_AEF42487.1
lcl|CP002786.1_cdsid_AEF42488.1
lcl|CP002786.1_cdsid_AEF42489.1	K03466
lcl|CP002786.1_cdsid_AEF42490.1
lcl|CP002786.1_cdsid_AEF42491.1	K14743
lcl|CP002786.1_cdsid_AEF42492.1
lcl|CP002786.1_cdsid_AEF42493.1	K01624
lcl|CP002786.1_cdsid_AEF42494.1
lcl|CP002786.1_cdsid_AEF42495.1
lcl|CP002786.1_cdsid_AEF42496.1
lcl|CP002786.1_cdsid_AEF42497.1
lcl|CP002786.1_cdsid_AEF42498.1	K15781
lcl|CP002786.1_cdsid_AEF42499.1	K00631
lcl|CP002786.1_cdsid_AEF42500.1
lcl|CP002786.1_cdsid_AEF42501.1
lcl|CP002786.1_cdsid_AEF42502.1
lcl|CP002786.1_cdsid_AEF42503.1
lcl|CP002786.1_cdsid_AEF42504.1
lcl|CP002786.1_cdsid_AEF42505.1
lcl|CP002786.1_cdsid_AEF42506.1
lcl|CP002786.1_cdsid_AEF42507.1	K00762
lcl|CP002786.1_cdsid_AEF42508.1	K07124
lcl|CP002786.1_cdsid_AEF42509.1
lcl|CP002786.1_cdsid_AEF42510.1	K03695
lcl|CP002786.1_cdsid_AEF42511.1
lcl|CP002786.1_cdsid_AEF42512.1	K13640
lcl|CP002786.1_cdsid_AEF42513.1	K03686
lcl|CP002786.1_cdsid_AEF42514.1	K03687
lcl|CP002786.1_cdsid_AEF42515.1	K04043
lcl|CP002786.1_cdsid_AEF42516.1
lcl|CP002786.1_cdsid_AEF42517.1
lcl|CP002786.1_cdsid_AEF42518.1
lcl|CP002786.1_cdsid_AEF42520.1
lcl|CP002786.1_cdsid_AEF42519.1
lcl|CP002786.1_cdsid_AEF42521.1
lcl|CP002786.1_cdsid_AEF42522.1
lcl|CP002786.1_cdsid_AEF42523.1
lcl|CP002786.1_cdsid_AEF42524.1
lcl|CP002786.1_cdsid_AEF42526.1
lcl|CP002786.1_cdsid_AEF42525.1
lcl|CP002786.1_cdsid_AEF42527.1
lcl|CP002786.1_cdsid_AEF42528.1	K14260
lcl|CP002786.1_cdsid_AEF42529.1
lcl|CP002786.1_cdsid_AEF42530.1
lcl|CP002786.1_cdsid_AEF42531.1	K00012
lcl|CP002786.1_cdsid_AEF42532.1	K06996
lcl|CP002786.1_cdsid_AEF42533.1
lcl|CP002786.1_cdsid_AEF42534.1
lcl|CP002786.1_cdsid_AEF42535.1
lcl|CP002786.1_cdsid_AEF42536.1	K01494
lcl|CP002786.1_cdsid_AEF42537.1
lcl|CP002786.1_cdsid_AEF42538.1
lcl|CP002786.1_cdsid_AEF42539.1
lcl|CP002786.1_cdsid_AEF42540.1	K00257
lcl|CP002786.1_cdsid_AEF42541.1
lcl|CP002786.1_cdsid_AEF42542.1	K01421
lcl|CP002786.1_cdsid_AEF42543.1
lcl|CP002786.1_cdsid_AEF42544.1
lcl|CP002786.1_cdsid_AEF42545.1	K00626
lcl|CP002786.1_cdsid_AEF42546.1	K00059
lcl|CP002786.1_cdsid_AEF42547.1
lcl|CP002786.1_cdsid_AEF42548.1
lcl|CP002786.1_cdsid_AEF42549.1	K01207
lcl|CP002786.1_cdsid_AEF42550.1
lcl|CP002786.1_cdsid_AEF42551.1	K02361
lcl|CP002786.1_cdsid_AEF42552.1
lcl|CP002786.1_cdsid_AEF42553.1	K16648
lcl|CP002786.1_cdsid_AEF42554.1
lcl|CP002786.1_cdsid_AEF42555.1
lcl|CP002786.1_cdsid_AEF42556.1
lcl|CP002786.1_cdsid_AEF42557.1
lcl|CP002786.1_cdsid_AEF42558.1
lcl|CP002786.1_cdsid_AEF42559.1
lcl|CP002786.1_cdsid_AEF42560.1
lcl|CP002786.1_cdsid_AEF42561.1	K00599
lcl|CP002786.1_cdsid_AEF42562.1	K09165
lcl|CP002786.1_cdsid_AEF42563.1
lcl|CP002786.1_cdsid_AEF42564.1	K01596
lcl|CP002786.1_cdsid_AEF42565.1
lcl|CP002786.1_cdsid_AEF42566.1
lcl|CP002786.1_cdsid_AEF42567.1
lcl|CP002786.1_cdsid_AEF42568.1
lcl|CP002786.1_cdsid_AEF42569.1	K03439
lcl|CP002786.1_cdsid_AEF42570.1	K06860
lcl|CP002786.1_cdsid_AEF42571.1	K06994
lcl|CP002786.1_cdsid_AEF42572.1
lcl|CP002786.1_cdsid_AEF42573.1	K09137
lcl|CP002786.1_cdsid_AEF42574.1	K06199
lcl|CP002786.1_cdsid_AEF42575.1	K01768
lcl|CP002786.1_cdsid_AEF42576.1	K07027
lcl|CP002786.1_cdsid_AEF42577.1
lcl|CP002786.1_cdsid_AEF42578.1	K01768
lcl|CP002786.1_cdsid_AEF42579.1
lcl|CP002786.1_cdsid_AEF42580.1
lcl|CP002786.1_cdsid_AEF42581.1
lcl|CP002786.1_cdsid_AEF42582.1	K01175
lcl|CP002786.1_cdsid_AEF42583.1	K06911
lcl|CP002786.1_cdsid_AEF42584.1	K13623
lcl|CP002786.1_cdsid_AEF42585.1
lcl|CP002786.1_cdsid_AEF42586.1	K07496
lcl|CP002786.1_cdsid_AEF42587.1	K00520
lcl|CP002786.1_cdsid_AEF42589.1
lcl|CP002786.1_cdsid_AEF42588.1
lcl|CP002786.1_cdsid_AEF42590.1
lcl|CP002786.1_cdsid_AEF42591.1
lcl|CP002786.1_cdsid_AEF42592.1	K05777
lcl|CP002786.1_cdsid_AEF42593.1
lcl|CP002786.1_cdsid_AEF42594.1
lcl|CP002786.1_cdsid_AEF42595.1
lcl|CP002786.1_cdsid_AEF42596.1
lcl|CP002786.1_cdsid_AEF42597.1
lcl|CP002786.1_cdsid_AEF42598.1
lcl|CP002786.1_cdsid_AEF42599.1	K01738
lcl|CP002786.1_cdsid_AEF42600.1
lcl|CP002786.1_cdsid_AEF42601.1
lcl|CP002786.1_cdsid_AEF42602.1
lcl|CP002786.1_cdsid_AEF42603.1
lcl|CP002786.1_cdsid_AEF42604.1	K07386
lcl|CP002786.1_cdsid_AEF42605.1
lcl|CP002786.1_cdsid_AEF42606.1
lcl|CP002786.1_cdsid_AEF42607.1
lcl|CP002786.1_cdsid_AEF42608.1
lcl|CP002786.1_cdsid_AEF42609.1	K01175
lcl|CP002786.1_cdsid_AEF42610.1
lcl|CP002786.1_cdsid_AEF42611.1
lcl|CP002786.1_cdsid_AEF42612.1
lcl|CP002786.1_cdsid_AEF42613.1	K01971
lcl|CP002786.1_cdsid_AEF42614.1	K10979
lcl|CP002786.1_cdsid_AEF42615.1
lcl|CP002786.1_cdsid_AEF42616.1	K01477
lcl|CP002786.1_cdsid_AEF42617.1
lcl|CP002786.1_cdsid_AEF42618.1
lcl|CP002786.1_cdsid_AEF42619.1
lcl|CP002786.1_cdsid_AEF42620.1	K01797
lcl|CP002786.1_cdsid_AEF42622.1
lcl|CP002786.1_cdsid_AEF42621.1
lcl|CP002786.1_cdsid_AEF42623.1
lcl|CP002786.1_cdsid_AEF42624.1	K12528
lcl|CP002786.1_cdsid_AEF42625.1
lcl|CP002786.1_cdsid_AEF42626.1	K03382
lcl|CP002786.1_cdsid_AEF42627.1
lcl|CP002786.1_cdsid_AEF42628.1	K06902
lcl|CP002786.1_cdsid_AEF42629.1
lcl|CP002786.1_cdsid_AEF42630.1	K01487
lcl|CP002786.1_cdsid_AEF42631.1	K00365
lcl|CP002786.1_cdsid_AEF42632.1	K13484
lcl|CP002786.1_cdsid_AEF42633.1	K07141
lcl|CP002786.1_cdsid_AEF42634.1
lcl|CP002786.1_cdsid_AEF42635.1
lcl|CP002786.1_cdsid_AEF42636.1
lcl|CP002786.1_cdsid_AEF42637.1
lcl|CP002786.1_cdsid_AEF42638.1
lcl|CP002786.1_cdsid_AEF42639.1
lcl|CP002786.1_cdsid_AEF42640.1
lcl|CP002786.1_cdsid_AEF42641.1
lcl|CP002786.1_cdsid_AEF42642.1
lcl|CP002786.1_cdsid_AEF42643.1
lcl|CP002786.1_cdsid_AEF42644.1
lcl|CP002786.1_cdsid_AEF42645.1	K01754
lcl|CP002786.1_cdsid_AEF42646.1
lcl|CP002786.1_cdsid_AEF42647.1	K13652
lcl|CP002786.1_cdsid_AEF42648.1
lcl|CP002786.1_cdsid_AEF42649.1	K01971
lcl|CP002786.1_cdsid_AEF42650.1
lcl|CP002786.1_cdsid_AEF42651.1	K02015
lcl|CP002786.1_cdsid_AEF42652.1	K02015
lcl|CP002786.1_cdsid_AEF42653.1	K02013
lcl|CP002786.1_cdsid_AEF42654.1
lcl|CP002786.1_cdsid_AEF42655.1
lcl|CP002786.1_cdsid_AEF42656.1	K00382
lcl|CP002786.1_cdsid_AEF42657.1	K03644
lcl|CP002786.1_cdsid_AEF42658.1
lcl|CP002786.1_cdsid_AEF42659.1	K03366
lcl|CP002786.1_cdsid_AEF42660.1
lcl|CP002786.1_cdsid_AEF42661.1	K00161
lcl|CP002786.1_cdsid_AEF42662.1	K00162
lcl|CP002786.1_cdsid_AEF42663.1	K00627
lcl|CP002786.1_cdsid_AEF42664.1
lcl|CP002786.1_cdsid_AEF42665.1
lcl|CP002786.1_cdsid_AEF42666.1
lcl|CP002786.1_cdsid_AEF42667.1
lcl|CP002786.1_cdsid_AEF42668.1
lcl|CP002786.1_cdsid_AEF42669.1
lcl|CP002786.1_cdsid_AEF42670.1	K09959
lcl|CP002786.1_cdsid_AEF42671.1	K00128
lcl|CP002786.1_cdsid_AEF42672.1
lcl|CP002786.1_cdsid_AEF42673.1	K00004
lcl|CP002786.1_cdsid_AEF42674.1
lcl|CP002786.1_cdsid_AEF42675.1
lcl|CP002786.1_cdsid_AEF42676.1
lcl|CP002786.1_cdsid_AEF42677.1
lcl|CP002786.1_cdsid_AEF42678.1	K09687
lcl|CP002786.1_cdsid_AEF42679.1
lcl|CP002786.1_cdsid_AEF42680.1
lcl|CP002786.1_cdsid_AEF42681.1	K01961
lcl|CP002786.1_cdsid_AEF42682.1	K07667
lcl|CP002786.1_cdsid_AEF42683.1	K07646
lcl|CP002786.1_cdsid_AEF42684.1
lcl|CP002786.1_cdsid_AEF42685.1	K04841
lcl|CP002786.1_cdsid_AEF42686.1	K08660
lcl|CP002786.1_cdsid_AEF42687.1	K06901
lcl|CP002786.1_cdsid_AEF42688.1
lcl|CP002786.1_cdsid_AEF42689.1
lcl|CP002786.1_cdsid_AEF42690.1	K00344
lcl|CP002786.1_cdsid_AEF42691.1
lcl|CP002786.1_cdsid_AEF42693.1
lcl|CP002786.1_cdsid_AEF42692.1
lcl|CP002786.1_cdsid_AEF42694.1	K16299
lcl|CP002786.1_cdsid_AEF42695.1	K06148
lcl|CP002786.1_cdsid_AEF42696.1
lcl|CP002786.1_cdsid_AEF42697.1
lcl|CP002786.1_cdsid_AEF42698.1
lcl|CP002786.1_cdsid_AEF42699.1
lcl|CP002786.1_cdsid_AEF42700.1
lcl|CP002786.1_cdsid_AEF42701.1
lcl|CP002786.1_cdsid_AEF42702.1
lcl|CP002786.1_cdsid_AEF42703.1
lcl|CP002786.1_cdsid_AEF42704.1
lcl|CP002786.1_cdsid_AEF42705.1
lcl|CP002786.1_cdsid_AEF42706.1
lcl|CP002786.1_cdsid_AEF42707.1
lcl|CP002786.1_cdsid_AEF42708.1
lcl|CP002786.1_cdsid_AEF42709.1
lcl|CP002786.1_cdsid_AEF42710.1
lcl|CP002786.1_cdsid_AEF42711.1	K01175
lcl|CP002786.1_cdsid_AEF42712.1
lcl|CP002786.1_cdsid_AEF42713.1	K07482
lcl|CP002786.1_cdsid_AEF42714.1
lcl|CP002786.1_cdsid_AEF42715.1
lcl|CP002786.1_cdsid_AEF42716.1
lcl|CP002786.1_cdsid_AEF42717.1
lcl|CP002786.1_cdsid_AEF42718.1
lcl|CP002786.1_cdsid_AEF42719.1	K04755
lcl|CP002786.1_cdsid_AEF42720.1
lcl|CP002786.1_cdsid_AEF42721.1
lcl|CP002786.1_cdsid_AEF42722.1
lcl|CP002786.1_cdsid_AEF42723.1
lcl|CP002786.1_cdsid_AEF42724.1
lcl|CP002786.1_cdsid_AEF42725.1	K07493
lcl|CP002786.1_cdsid_AEF42726.1
lcl|CP002786.1_cdsid_AEF42727.1
lcl|CP002786.1_cdsid_AEF42728.1
lcl|CP002786.1_cdsid_AEF42729.1
lcl|CP002786.1_cdsid_AEF42730.1	K00517
lcl|CP002786.1_cdsid_AEF42731.1
lcl|CP002786.1_cdsid_AEF42732.1
lcl|CP002786.1_cdsid_AEF42733.1
lcl|CP002786.1_cdsid_AEF42734.1
lcl|CP002786.1_cdsid_AEF42735.1
lcl|CP002786.1_cdsid_AEF42736.1
lcl|CP002786.1_cdsid_AEF42737.1
lcl|CP002786.1_cdsid_AEF42738.1
lcl|CP002786.1_cdsid_AEF42739.1
lcl|CP002786.1_cdsid_AEF42740.1
lcl|CP002786.1_cdsid_AEF42741.1
lcl|CP002786.1_cdsid_AEF42742.1
lcl|CP002786.1_cdsid_AEF42743.1
lcl|CP002786.1_cdsid_AEF42744.1
lcl|CP002786.1_cdsid_AEF42745.1	K00074
lcl|CP002786.1_cdsid_AEF42746.1	K00257
lcl|CP002786.1_cdsid_AEF42747.1
lcl|CP002786.1_cdsid_AEF42748.1	K03457
lcl|CP002786.1_cdsid_AEF42749.1
lcl|CP002786.1_cdsid_AEF42750.1
lcl|CP002786.1_cdsid_AEF42751.1
lcl|CP002786.1_cdsid_AEF42752.1
lcl|CP002786.1_cdsid_AEF42753.1	K13239
lcl|CP002786.1_cdsid_AEF42754.1
lcl|CP002786.1_cdsid_AEF42755.1	K01066
lcl|CP002786.1_cdsid_AEF42756.1
lcl|CP002786.1_cdsid_AEF42757.1	K07681
lcl|CP002786.1_cdsid_AEF42758.1
lcl|CP002786.1_cdsid_AEF42759.1
lcl|CP002786.1_cdsid_AEF42760.1
lcl|CP002786.1_cdsid_AEF42761.1
lcl|CP002786.1_cdsid_AEF42762.1	K00101
lcl|CP002786.1_cdsid_AEF42763.1
lcl|CP002786.1_cdsid_AEF42764.1
lcl|CP002786.1_cdsid_AEF42765.1
lcl|CP002786.1_cdsid_AEF42766.1
lcl|CP002786.1_cdsid_AEF42767.1
lcl|CP002786.1_cdsid_AEF42768.1
lcl|CP002786.1_cdsid_AEF42769.1	K03090
lcl|CP002786.1_cdsid_AEF42770.1
lcl|CP002786.1_cdsid_AEF42771.1
lcl|CP002786.1_cdsid_AEF42772.1
lcl|CP002786.1_cdsid_AEF42773.1
lcl|CP002786.1_cdsid_AEF42774.1
lcl|CP002786.1_cdsid_AEF42775.1
lcl|CP002786.1_cdsid_AEF42776.1
lcl|CP002786.1_cdsid_AEF42777.1
lcl|CP002786.1_cdsid_AEF42778.1	K09695
lcl|CP002786.1_cdsid_AEF42779.1
lcl|CP002786.1_cdsid_AEF42780.1
lcl|CP002786.1_cdsid_AEF42781.1	K01907
lcl|CP002786.1_cdsid_AEF42782.1	K01644
lcl|CP002786.1_cdsid_AEF42783.1
lcl|CP002786.1_cdsid_AEF42784.1
lcl|CP002786.1_cdsid_AEF42785.1	K11263
lcl|CP002786.1_cdsid_AEF42786.1
lcl|CP002786.1_cdsid_AEF42787.1	K02566
lcl|CP002786.1_cdsid_AEF42788.1	K02440
lcl|CP002786.1_cdsid_AEF42789.1	K00111
lcl|CP002786.1_cdsid_AEF42790.1	K00864
lcl|CP002786.1_cdsid_AEF42791.1
lcl|CP002786.1_cdsid_AEF42792.1	K00864
lcl|CP002786.1_cdsid_AEF42793.1
lcl|CP002786.1_cdsid_AEF42794.1	K01969
lcl|CP002786.1_cdsid_AEF42795.1
lcl|CP002786.1_cdsid_AEF42796.1
lcl|CP002786.1_cdsid_AEF42797.1	K07402
lcl|CP002786.1_cdsid_AEF42798.1
lcl|CP002786.1_cdsid_AEF42799.1
lcl|CP002786.1_cdsid_AEF42800.1
lcl|CP002786.1_cdsid_AEF42801.1
lcl|CP002786.1_cdsid_AEF42802.1	K00101
lcl|CP002786.1_cdsid_AEF42803.1
lcl|CP002786.1_cdsid_AEF42805.1
lcl|CP002786.1_cdsid_AEF42804.1
lcl|CP002786.1_cdsid_AEF42806.1
lcl|CP002786.1_cdsid_AEF42807.1	K00666
lcl|CP002786.1_cdsid_AEF42808.1	K03308
lcl|CP002786.1_cdsid_AEF42809.1
lcl|CP002786.1_cdsid_AEF42810.1
lcl|CP002786.1_cdsid_AEF42811.1	K06188
lcl|CP002786.1_cdsid_AEF42812.1	K05878
lcl|CP002786.1_cdsid_AEF42813.1	K05879
lcl|CP002786.1_cdsid_AEF42814.1	K08483
lcl|CP002786.1_cdsid_AEF42815.1
lcl|CP002786.1_cdsid_AEF42816.1	K00540
lcl|CP002786.1_cdsid_AEF42817.1	K01768
lcl|CP002786.1_cdsid_AEF42818.1
lcl|CP002786.1_cdsid_AEF42819.1
lcl|CP002786.1_cdsid_AEF42820.1	K09956
lcl|CP002786.1_cdsid_AEF42821.1
lcl|CP002786.1_cdsid_AEF42822.1
lcl|CP002786.1_cdsid_AEF42823.1
lcl|CP002786.1_cdsid_AEF42824.1	K00153
lcl|CP002786.1_cdsid_AEF42825.1
lcl|CP002786.1_cdsid_AEF42826.1
lcl|CP002786.1_cdsid_AEF42827.1	K11072
lcl|CP002786.1_cdsid_AEF42828.1	K10229
lcl|CP002786.1_cdsid_AEF42829.1	K10228
lcl|CP002786.1_cdsid_AEF42830.1	K10227
lcl|CP002786.1_cdsid_AEF42831.1	K05346
lcl|CP002786.1_cdsid_AEF42832.1	K00008
lcl|CP002786.1_cdsid_AEF42833.1	K00045
lcl|CP002786.1_cdsid_AEF42834.1	K00854
lcl|CP002786.1_cdsid_AEF42835.1
lcl|CP002786.1_cdsid_AEF42836.1
lcl|CP002786.1_cdsid_AEF42837.1
lcl|CP002786.1_cdsid_AEF42838.1
lcl|CP002786.1_cdsid_AEF42839.1
lcl|CP002786.1_cdsid_AEF42840.1
lcl|CP002786.1_cdsid_AEF42841.1
lcl|CP002786.1_cdsid_AEF42842.1
lcl|CP002786.1_cdsid_AEF42843.1
lcl|CP002786.1_cdsid_AEF42844.1
lcl|CP002786.1_cdsid_AEF42845.1
lcl|CP002786.1_cdsid_AEF42846.1
lcl|CP002786.1_cdsid_AEF42847.1
lcl|CP002786.1_cdsid_AEF42848.1	K07044
lcl|CP002786.1_cdsid_AEF42849.1
lcl|CP002786.1_cdsid_AEF42850.1	K04477
lcl|CP002786.1_cdsid_AEF42851.1
lcl|CP002786.1_cdsid_AEF42852.1
lcl|CP002786.1_cdsid_AEF42853.1
lcl|CP002786.1_cdsid_AEF42855.1
lcl|CP002786.1_cdsid_AEF42854.1
lcl|CP002786.1_cdsid_AEF42856.1
lcl|CP002786.1_cdsid_AEF42857.1
lcl|CP002786.1_cdsid_AEF42858.1	K03367
lcl|CP002786.1_cdsid_AEF42859.1	K00330
lcl|CP002786.1_cdsid_AEF42860.1	K00331
lcl|CP002786.1_cdsid_AEF42861.1	K00332
lcl|CP002786.1_cdsid_AEF42862.1	K00333
lcl|CP002786.1_cdsid_AEF42863.1	K00334
lcl|CP002786.1_cdsid_AEF42864.1	K00335
lcl|CP002786.1_cdsid_AEF42865.1	K00336
lcl|CP002786.1_cdsid_AEF42866.1	K00337
lcl|CP002786.1_cdsid_AEF42867.1	K00338
lcl|CP002786.1_cdsid_AEF42868.1	K00339
lcl|CP002786.1_cdsid_AEF42869.1	K00340
lcl|CP002786.1_cdsid_AEF42870.1	K00341
lcl|CP002786.1_cdsid_AEF42871.1	K00342
lcl|CP002786.1_cdsid_AEF42872.1	K00343
lcl|CP002786.1_cdsid_AEF42873.1
lcl|CP002786.1_cdsid_AEF42874.1	K01768
lcl|CP002786.1_cdsid_AEF42875.1
lcl|CP002786.1_cdsid_AEF42876.1
lcl|CP002786.1_cdsid_AEF42877.1	K03455
lcl|CP002786.1_cdsid_AEF42878.1
lcl|CP002786.1_cdsid_AEF42879.1
lcl|CP002786.1_cdsid_AEF42880.1
lcl|CP002786.1_cdsid_AEF42881.1
lcl|CP002786.1_cdsid_AEF42882.1	K00257
lcl|CP002786.1_cdsid_AEF42883.1
lcl|CP002786.1_cdsid_AEF42884.1
lcl|CP002786.1_cdsid_AEF42885.1
lcl|CP002786.1_cdsid_AEF42886.1
lcl|CP002786.1_cdsid_AEF42887.1
lcl|CP002786.1_cdsid_AEF42888.1
lcl|CP002786.1_cdsid_AEF42889.1
lcl|CP002786.1_cdsid_AEF42890.1	K00666
lcl|CP002786.1_cdsid_AEF42891.1
lcl|CP002786.1_cdsid_AEF42892.1
lcl|CP002786.1_cdsid_AEF42893.1	K00031
lcl|CP002786.1_cdsid_AEF42894.1
lcl|CP002786.1_cdsid_AEF42895.1	K07157
lcl|CP002786.1_cdsid_AEF42896.1
lcl|CP002786.1_cdsid_AEF42897.1	K06889
lcl|CP002786.1_cdsid_AEF42898.1
lcl|CP002786.1_cdsid_AEF42899.1
lcl|CP002786.1_cdsid_AEF42900.1
lcl|CP002786.1_cdsid_AEF42901.1
lcl|CP002786.1_cdsid_AEF42902.1
lcl|CP002786.1_cdsid_AEF42903.1
lcl|CP002786.1_cdsid_AEF42904.1
lcl|CP002786.1_cdsid_AEF42905.1	K07124
lcl|CP002786.1_cdsid_AEF42906.1	K03556
lcl|CP002786.1_cdsid_AEF42907.1
lcl|CP002786.1_cdsid_AEF42908.1
lcl|CP002786.1_cdsid_AEF42909.1
lcl|CP002786.1_cdsid_AEF42910.1
lcl|CP002786.1_cdsid_AEF42911.1
lcl|CP002786.1_cdsid_AEF42912.1
lcl|CP002786.1_cdsid_AEF42913.1	K07793
lcl|CP002786.1_cdsid_AEF42914.1
lcl|CP002786.1_cdsid_AEF42915.1	K07795
lcl|CP002786.1_cdsid_AEF42916.1	K07701
lcl|CP002786.1_cdsid_AEF42917.1	K11692
lcl|CP002786.1_cdsid_AEF42918.1
lcl|CP002786.1_cdsid_AEF42919.1
lcl|CP002786.1_cdsid_AEF42920.1	K00155
lcl|CP002786.1_cdsid_AEF42921.1	K01175
lcl|CP002786.1_cdsid_AEF42922.1
lcl|CP002786.1_cdsid_AEF42923.1
lcl|CP002786.1_cdsid_AEF42924.1
lcl|CP002786.1_cdsid_AEF42925.1
lcl|CP002786.1_cdsid_AEF42926.1
lcl|CP002786.1_cdsid_AEF42927.1
lcl|CP002786.1_cdsid_AEF42928.1
lcl|CP002786.1_cdsid_AEF42929.1
lcl|CP002786.1_cdsid_AEF42930.1
lcl|CP002786.1_cdsid_AEF42931.1
lcl|CP002786.1_cdsid_AEF42932.1	K01681
lcl|CP002786.1_cdsid_AEF42933.1
lcl|CP002786.1_cdsid_AEF42934.1
lcl|CP002786.1_cdsid_AEF42935.1
lcl|CP002786.1_cdsid_AEF42936.1
lcl|CP002786.1_cdsid_AEF42937.1
lcl|CP002786.1_cdsid_AEF42938.1	K01992
lcl|CP002786.1_cdsid_AEF42939.1	K01990
lcl|CP002786.1_cdsid_AEF42940.1
lcl|CP002786.1_cdsid_AEF42941.1
lcl|CP002786.1_cdsid_AEF42942.1
lcl|CP002786.1_cdsid_AEF42943.1
lcl|CP002786.1_cdsid_AEF42944.1
lcl|CP002786.1_cdsid_AEF42945.1
lcl|CP002786.1_cdsid_AEF42947.1
lcl|CP002786.1_cdsid_AEF42946.1
lcl|CP002786.1_cdsid_AEF42948.1
lcl|CP002786.1_cdsid_AEF42949.1	K03823
lcl|CP002786.1_cdsid_AEF42950.1
lcl|CP002786.1_cdsid_AEF42951.1
lcl|CP002786.1_cdsid_AEF42952.1
lcl|CP002786.1_cdsid_AEF42953.1
lcl|CP002786.1_cdsid_AEF42954.1	K00016
lcl|CP002786.1_cdsid_AEF42955.1
lcl|CP002786.1_cdsid_AEF42956.1
lcl|CP002786.1_cdsid_AEF42957.1
lcl|CP002786.1_cdsid_AEF42958.1
lcl|CP002786.1_cdsid_AEF42959.1	K02314
lcl|CP002786.1_cdsid_AEF42960.1	K02939
lcl|CP002786.1_cdsid_AEF42961.1	K02963
lcl|CP002786.1_cdsid_AEF42962.1	K03111
lcl|CP002786.1_cdsid_AEF42963.1	K02990
lcl|CP002786.1_cdsid_AEF42964.1	K01151
lcl|CP002786.1_cdsid_AEF42965.1
lcl|CP002786.1_cdsid_AEF42966.1
lcl|CP002786.1_cdsid_AEF42967.1
lcl|CP002786.1_cdsid_AEF42968.1
lcl|CP002786.1_cdsid_AEF42969.1
lcl|CP002786.1_cdsid_AEF42970.1
lcl|CP002786.1_cdsid_AEF42971.1	K00318
lcl|CP002786.1_cdsid_AEF42972.1
lcl|CP002786.1_cdsid_AEF42973.1
lcl|CP002786.1_cdsid_AEF42974.1
lcl|CP002786.1_cdsid_AEF42975.1
lcl|CP002786.1_cdsid_AEF42976.1
lcl|CP002786.1_cdsid_AEF42977.1
lcl|CP002786.1_cdsid_AEF42978.1
lcl|CP002786.1_cdsid_AEF42979.1	K01858
lcl|CP002786.1_cdsid_AEF42980.1
lcl|CP002786.1_cdsid_AEF42981.1	K03316
lcl|CP002786.1_cdsid_AEF42982.1
lcl|CP002786.1_cdsid_AEF42983.1
lcl|CP002786.1_cdsid_AEF42984.1
lcl|CP002786.1_cdsid_AEF42985.1	K02026
lcl|CP002786.1_cdsid_AEF42986.1	K02025
lcl|CP002786.1_cdsid_AEF42987.1	K02027
lcl|CP002786.1_cdsid_AEF42988.1	K07093
lcl|CP002786.1_cdsid_AEF42989.1
lcl|CP002786.1_cdsid_AEF42990.1	K03334
lcl|CP002786.1_cdsid_AEF42991.1	K11166
lcl|CP002786.1_cdsid_AEF42992.1	K01869
lcl|CP002786.1_cdsid_AEF42993.1
lcl|CP002786.1_cdsid_AEF42994.1
lcl|CP002786.1_cdsid_AEF42995.1
lcl|CP002786.1_cdsid_AEF42996.1	K14347
lcl|CP002786.1_cdsid_AEF42997.1	K03918
lcl|CP002786.1_cdsid_AEF42998.1	K07735
lcl|CP002786.1_cdsid_AEF42999.1
lcl|CP002786.1_cdsid_AEF43000.1	K00970
lcl|CP002786.1_cdsid_AEF43001.1
lcl|CP002786.1_cdsid_AEF43002.1
lcl|CP002786.1_cdsid_AEF43003.1	K03980
lcl|CP002786.1_cdsid_AEF43004.1	K03088
lcl|CP002786.1_cdsid_AEF43005.1
lcl|CP002786.1_cdsid_AEF43006.1
lcl|CP002786.1_cdsid_AEF43007.1	K00384
lcl|CP002786.1_cdsid_AEF43008.1	K03671
lcl|CP002786.1_cdsid_AEF43009.1
lcl|CP002786.1_cdsid_AEF43010.1
lcl|CP002786.1_cdsid_AEF43011.1	K03497
lcl|CP002786.1_cdsid_AEF43012.1	K03496
lcl|CP002786.1_cdsid_AEF43013.1	K03501
lcl|CP002786.1_cdsid_AEF43014.1	K06346
lcl|CP002786.1_cdsid_AEF43015.1	K03217
lcl|CP002786.1_cdsid_AEF43016.1
lcl|CP002786.1_cdsid_AEF43017.1
lcl|CP002787.1_cdsid_AEF43018.1
lcl|CP002787.1_cdsid_AEF43019.1
lcl|CP002787.1_cdsid_AEF43020.1
lcl|CP002787.1_cdsid_AEF43021.1
lcl|CP002787.1_cdsid_AEF43022.1
lcl|CP002787.1_cdsid_AEF43023.1
lcl|CP002787.1_cdsid_AEF43024.1
lcl|CP002787.1_cdsid_AEF43025.1
lcl|CP002787.1_cdsid_AEF43026.1
lcl|CP002787.1_cdsid_AEF43027.1
lcl|CP002787.1_cdsid_AEF43028.1
lcl|CP002787.1_cdsid_AEF43029.1
lcl|CP002787.1_cdsid_AEF43030.1
lcl|CP002787.1_cdsid_AEF43031.1
lcl|CP002787.1_cdsid_AEF43032.1
lcl|CP002787.1_cdsid_AEF43033.1
lcl|CP002787.1_cdsid_AEF43034.1
lcl|CP002787.1_cdsid_AEF43035.1
lcl|CP002787.1_cdsid_AEF43036.1
lcl|CP002787.1_cdsid_AEF43037.1
lcl|CP002787.1_cdsid_AEF43039.1
lcl|CP002787.1_cdsid_AEF43038.1
lcl|CP002787.1_cdsid_AEF43040.1
lcl|CP002787.1_cdsid_AEF43041.1
lcl|CP002787.1_cdsid_AEF43042.1
lcl|CP002787.1_cdsid_AEF43043.1
lcl|CP002787.1_cdsid_AEF43044.1
lcl|CP002788.1_cdsid_AEF43045.1	K07482
lcl|CP002788.1_cdsid_AEF43046.1
lcl|CP002788.1_cdsid_AEF43047.1
lcl|CP002788.1_cdsid_AEF43048.1
lcl|CP002788.1_cdsid_AEF43049.1
lcl|CP002788.1_cdsid_AEF43050.1
lcl|CP002788.1_cdsid_AEF43052.1
lcl|CP002788.1_cdsid_AEF43051.1
lcl|CP002788.1_cdsid_AEF43053.1
lcl|CP002788.1_cdsid_AEF43054.1
lcl|CP002788.1_cdsid_AEF43055.1
lcl|CP002788.1_cdsid_AEF43056.1
lcl|CP002788.1_cdsid_AEF43057.1	K07675
lcl|CP002788.1_cdsid_AEF43058.1
lcl|CP002788.1_cdsid_AEF43059.1
lcl|CP002788.1_cdsid_AEF43060.1
lcl|CP002788.1_cdsid_AEF43061.1
lcl|CP002788.1_cdsid_AEF43062.1
lcl|CP002788.1_cdsid_AEF43063.1
lcl|CP002788.1_cdsid_AEF43064.1
lcl|CP002788.1_cdsid_AEF43065.1
lcl|CP002788.1_cdsid_AEF43066.1
lcl|CP002788.1_cdsid_AEF43067.1
lcl|CP002788.1_cdsid_AEF43068.1
lcl|CP002788.1_cdsid_AEF43069.1
lcl|CP002788.1_cdsid_AEF43070.1
lcl|CP002788.1_cdsid_AEF43071.1
lcl|CP002788.1_cdsid_AEF43072.1
lcl|CP002788.1_cdsid_AEF43073.1
lcl|CP002788.1_cdsid_AEF43074.1
lcl|CP002788.1_cdsid_AEF43075.1
lcl|CP002788.1_cdsid_AEF43076.1
lcl|CP002788.1_cdsid_AEF43077.1
lcl|CP002788.1_cdsid_AEF43079.1
lcl|CP002788.1_cdsid_AEF43078.1
lcl|CP002788.1_cdsid_AEF43080.1
lcl|CP002788.1_cdsid_AEF43081.1
lcl|CP002788.1_cdsid_AEF43082.1
lcl|CP002788.1_cdsid_AEF43083.1
lcl|CP002788.1_cdsid_AEF43084.1
lcl|CP002788.1_cdsid_AEF43085.1
lcl|CP002788.1_cdsid_AEF43086.1
lcl|CP002788.1_cdsid_AEF43087.1
lcl|CP002788.1_cdsid_AEF43088.1
lcl|CP002788.1_cdsid_AEF43089.1
lcl|CP002788.1_cdsid_AEF43090.1
lcl|CP002788.1_cdsid_AEF43091.1
lcl|CP002788.1_cdsid_AEF43092.1
lcl|CP002788.1_cdsid_AEF43093.1
lcl|CP002788.1_cdsid_AEF43094.1
lcl|CP002788.1_cdsid_AEF43095.1
lcl|CP002788.1_cdsid_AEF43096.1
lcl|CP002788.1_cdsid_AEF43097.1
lcl|CP002788.1_cdsid_AEF43098.1
lcl|CP002788.1_cdsid_AEF43099.1
lcl|CP002788.1_cdsid_AEF43100.1
lcl|CP002788.1_cdsid_AEF43101.1
lcl|CP002788.1_cdsid_AEF43102.1
lcl|CP002788.1_cdsid_AEF43103.1
lcl|CP002788.1_cdsid_AEF43104.1
lcl|CP002788.1_cdsid_AEF43105.1
lcl|CP002788.1_cdsid_AEF43106.1
lcl|CP002788.1_cdsid_AEF43107.1
lcl|CP002788.1_cdsid_AEF43108.1
lcl|CP002788.1_cdsid_AEF43109.1
lcl|CP002788.1_cdsid_AEF43110.1
lcl|CP002788.1_cdsid_AEF43111.1
lcl|CP002788.1_cdsid_AEF43112.1
lcl|CP002788.1_cdsid_AEF43113.1
lcl|CP002788.1_cdsid_AEF43114.1
lcl|CP002788.1_cdsid_AEF43115.1
lcl|CP002788.1_cdsid_AEF43116.1
lcl|CP002788.1_cdsid_AEF43117.1
lcl|CP002788.1_cdsid_AEF43118.1
lcl|CP002788.1_cdsid_AEF43119.1
lcl|CP002788.1_cdsid_AEF43120.1
lcl|CP002788.1_cdsid_AEF43121.1
lcl|CP002788.1_cdsid_AEF43122.1
lcl|CP002788.1_cdsid_AEF43125.1
lcl|CP002788.1_cdsid_AEF43123.1
lcl|CP002788.1_cdsid_AEF43124.1
lcl|CP002788.1_cdsid_AEF43126.1
lcl|CP002788.1_cdsid_AEF43127.1
lcl|CP002788.1_cdsid_AEF43128.1
lcl|CP002788.1_cdsid_AEF43129.1
lcl|CP002788.1_cdsid_AEF43130.1
lcl|CP002788.1_cdsid_AEF43131.1
lcl|CP002788.1_cdsid_AEF43132.1
lcl|CP002788.1_cdsid_AEF43133.1
lcl|CP002788.1_cdsid_AEF43134.1
lcl|CP002788.1_cdsid_AEF43135.1	K07493
lcl|CP002788.1_cdsid_AEF43136.1
lcl|CP002788.1_cdsid_AEF43137.1
lcl|CP002788.1_cdsid_AEF43138.1
lcl|CP002788.1_cdsid_AEF43139.1
lcl|CP002788.1_cdsid_AEF43140.1
lcl|CP002788.1_cdsid_AEF43141.1
lcl|CP002788.1_cdsid_AEF43142.1
lcl|CP002788.1_cdsid_AEF43143.1	K01154
lcl|CP002788.1_cdsid_AEF43144.1
lcl|CP002788.1_cdsid_AEF43145.1	K07043
lcl|CP002788.1_cdsid_AEF43146.1
lcl|CP002788.1_cdsid_AEF43147.1
lcl|CP002788.1_cdsid_AEF43148.1
lcl|CP002788.1_cdsid_AEF43149.1
lcl|CP002788.1_cdsid_AEF43150.1
lcl|CP002788.1_cdsid_AEF43151.1	K07498
lcl|CP002788.1_cdsid_AEF43152.1
lcl|CP002788.1_cdsid_AEF43153.1
lcl|CP002788.1_cdsid_AEF43154.1
lcl|CP002788.1_cdsid_AEF43155.1
lcl|CP002788.1_cdsid_AEF43156.1
lcl|CP002788.1_cdsid_AEF43157.1
lcl|CP002788.1_cdsid_AEF43158.1
lcl|CP002788.1_cdsid_AEF43159.1
lcl|CP002788.1_cdsid_AEF43160.1
lcl|CP002788.1_cdsid_AEF43161.1
lcl|CP002788.1_cdsid_AEF43162.1	K07459
lcl|CP002788.1_cdsid_AEF43163.1
lcl|CP002788.1_cdsid_AEF43164.1
lcl|CP002788.1_cdsid_AEF43165.1
